# Supplementary material for: Cancer Diagnoses and Deaths in Hungary, 2011–2023: Nationwide Trends Before, During, and After the COVID-19 Pandemic
Source: Cancers (Basel). 2026 Jun 23;18(13):2027. doi: 10.3390/cancers18132027 (PMC13359705; doi:10.3390/cancers18132027)
Supplement: Supplementary file 1 [file cancers-18-02027-s001.zip]

Archive with 2 entries (2 files):
- cancers-4310100-supplementary figures.pptx
- cancers-4310100-supplementary tables.xlsx
