# Supplementary material for: Cancer Diagnoses and Deaths in Hungary, 2011–2023: Nationwide Trends Before, During, and After the COVID-19 Pandemic
Source: Cancers (Basel). 2026 Jun 23;18(13):2027. doi: 10.3390/cancers18132027 (PMC13359705; doi:10.3390/cancers18132027)
Supplement: Supplementary file 1 [file cancers-18-02027-s001.zip › cancers-4310100-supplementary tables.xlsx]

## Sheet: S Tab 1 SENSITIVITY OF MODEL
Sex	Age	Diagnosis	Difference of estimate for 2011-2019	Difference of estimate for 2020	Difference of estimate for 2021	Difference of estimate for 2022	Difference of estimate for 2023	Reference estimate for 2011-2019	Fine-grained estimate for 2011-2019	Fine-grained CI_hi for 2011-2019	Fine-grained CI_lo for 2011-2019	Reference estimate for 2020	Fine-grained estimate for 2020	Fine-grained CI_hi for 2020	Fine-grained CI_lo for 2020	Reference estimate for 2021	Fine-grained estimate for 2021	Fine-grained CI_hi for 2021	Fine-grained CI_lo for 2021	Reference estimate for 2022	Fine-grained estimate for 2022	Fine-grained CI_hi for 2022	Fine-grained CI_lo for 2022	Reference estimate for 2023	Fine-grained estimate for 2023	Fine-grained CI_hi for 2023	Fine-grained CI_lo for 2023
Female	30-39	Bladder cancer (C67)	0.08391	18.2382	18.345	17.9477	18.1133	-0.073	0.01091	0.06764	-0.04582	-18.4122	-0.17401	0.17249	-0.5205	-18.3286	0.01637	0.56719	-0.53445	-18.2533	-0.30557	0.06821	-0.67935	-18.1662	-0.05292	0.54206	-0.6479
Female	40-49	Bladder cancer (C67)	0.00395	-0.02089	-0.04009	0.04282	-0.05669	-0.0668	-0.06285	-0.02759	-0.0981	0.0334	0.01251	0.3245	-0.29948	-0.111	-0.15109	0.2716	-0.57377	-0.3746	-0.33178	0.07529	-0.73885	0.1826	0.12591	0.52852	-0.27671
Female	50-59	Bladder cancer (C67)	0.00527	0.01969	0.02044	0.01571	0.00828	-0.0335	-0.02823	-0.00993	-0.04653	-0.2687	-0.24901	0.05906	-0.55708	-0.2687	-0.24826	0.09937	-0.59589	-0.1833	-0.16759	0.11825	-0.45344	-0.4531	-0.44482	-0.10924	-0.7804
Female	60-69	Bladder cancer (C67)	-0.00155	-0.01076	-0.01416	-0.01846	-0.02142	-0.0054	-0.00695	0.01051	-0.02441	-0.1191	-0.12986	0.02663	-0.28635	-0.0096	-0.02376	0.13027	-0.17778	-0.0893	-0.10776	0.0615	-0.27703	0.0238	0.00238	0.17983	-0.17506
Female	70-79	Bladder cancer (C67)	-8e-05	0.00051	0.00065	0.00077	0.00093	0.0006	0.00052	0.01709	-0.01606	-0.0405	-0.03999	0.11856	-0.19854	0.0576	0.05825	0.21595	-0.09946	0.0989	0.09967	0.25998	-0.06065	0.1555	0.15643	0.32315	-0.01028
Female	Total	Bladder cancer (C67)	0.00191	-0.01103	-0.0041	-0.00251	-0.01092	-0.0156	-0.01369	0.00213	-0.02951	-0.1009	-0.11193	0.05735	-0.28121	-0.0534	-0.0575	0.14581	-0.26081	0.01	0.00749	0.19599	-0.18101	0.0847	0.07378	0.26955	-0.12198
Male	30-39	Bladder cancer (C67)	-0.00529	-0.02776	0.28451	0.25487	0.07104	0.0538	0.04851	0.09241	0.00461	-0.3557	-0.38346	-0.08416	-0.68276	-0.8952	-0.61069	-0.10585	-1.11554	-0.7823	-0.52743	-0.00589	-1.04897	-0.6872	-0.61616	-0.19577	-1.03656
Male	40-49	Bladder cancer (C67)	0.00179	-0.03432	-0.04982	-0.02653	-0.0913	-0.0146	-0.01281	0.02067	-0.04629	-0.4512	-0.48552	-0.15713	-0.81391	-0.3917	-0.44152	-0.01124	-0.87179	-0.1852	-0.21173	0.10882	-0.53227	-0.0529	-0.1442	0.18643	-0.47482
Male	50-59	Bladder cancer (C67)	0.00681	0.02146	0.02113	0.01397	0.0024	-0.0545	-0.04769	-0.03195	-0.06342	0.0269	0.04836	0.20413	-0.10741	0.0548	0.07593	0.28923	-0.13738	0.1314	0.14537	0.31253	-0.0218	0.1014	0.1038	0.32077	-0.11317
Male	60-69	Bladder cancer (C67)	-0.00189	-0.01616	-0.01863	-0.02434	-0.02734	-0.0216	-0.02349	-0.01338	-0.03361	-0.1466	-0.16276	-0.09341	-0.23211	-0.0309	-0.04953	0.05246	-0.15153	0.0264	0.00206	0.09868	-0.09457	-0.0629	-0.09024	0.03051	-0.21099
Male	70-79	Bladder cancer (C67)	0.00014	-0.00085	-0.00076	-0.00126	-0.00065	-0.0086	-0.00846	0.00158	-0.0185	-0.1274	-0.12825	-0.04681	-0.20968	-0.1211	-0.12186	-0.04664	-0.19709	-0.0361	-0.03736	0.06668	-0.1414	0.0331	0.03245	0.12831	-0.06341
Male	Total	Bladder cancer (C67)	0.00181	-0.01246	-0.00955	-0.01303	-0.01623	-0.022	-0.02019	-0.00611	-0.03428	-0.1247	-0.13716	0.00109	-0.27541	-0.0796	-0.08915	0.07297	-0.25126	-0.0012	-0.01423	0.15431	-0.18277	0.0337	0.01747	0.17909	-0.14414
Female	30-39	Breast cancer (C50)	-0.00357	0.03629	0.05069	0.06138	0.06128	0.0349	0.03133	0.04552	0.01715	-0.1919	-0.15561	-0.0062	-0.30503	-0.1191	-0.06841	0.08925	-0.22607	-0.0688	-0.00742	0.11937	-0.1342	-0.2071	-0.14582	0.01138	-0.30301
Female	40-49	Breast cancer (C50)	-0.00014	-0.00821	-0.01671	-0.02756	-0.03993	0.0087	0.00856	0.02	-0.00288	-0.0121	-0.02031	0.07576	-0.11639	0.0234	0.00669	0.11755	-0.10418	0.1197	0.09214	0.19133	-0.00706	0.1598	0.11987	0.22698	0.01276
Female	50-59	Breast cancer (C50)	0.00188	0.00476	0.0043	0.00243	-0.00018	-0.0111	-0.00922	-0.00084	-0.0176	-0.1534	-0.14864	-0.07615	-0.22113	-0.0568	-0.0525	0.03117	-0.13617	0.0041	0.00653	0.08774	-0.07468	0.1005	0.10032	0.19229	0.00835
Female	60-69	Breast cancer (C50)	-0.00022	-0.0018	-0.00221	-0.00293	-0.00329	-0.0199	-0.02012	-0.01186	-0.02838	-0.1328	-0.1346	-0.0698	-0.19939	-0.0131	-0.01531	0.05402	-0.08464	0.0317	0.02877	0.13273	-0.07519	0.0769	0.07361	0.16323	-0.016
Female	70-79	Breast cancer (C50)	-2e-05	0.00047	0.00069	0.00074	0.00083	0.0013	0.00128	0.00838	-0.00582	-0.172	-0.17153	-0.09202	-0.25105	-0.1067	-0.10601	-0.02255	-0.18947	0.0111	0.01184	0.08788	-0.06419	0.0906	0.09143	0.1671	0.01575
Female	Total	Breast cancer (C50)	0.00051	0.00447	-0.00167	-0.00606	-0.00486	-0.0074	-0.00689	0.00394	-0.01773	-0.1304	-0.12593	-0.01893	-0.23293	-0.037	-0.03867	0.07284	-0.15017	0.0518	0.04574	0.16028	-0.0688	0.1171	0.11224	0.22785	-0.00338
Male	30-39	Breast cancer (C50)	0.01038	0.54809	-0.04627		-0.14838	0.0298	0.04018	0.1051	-0.02474	-0.0269	0.52119	1.04153	0.00086	-0.0499	-0.09617	0.29977	-0.49211	-0.0801				-0.104	-0.25238	0.29976	-0.80453
Male	40-49	Breast cancer (C50)	-0.02988	-0.12171	0.03375	0.23167	-0.14437	-0.0281	-0.05798	0.00151	-0.11748	0.042	-0.07971	0.34347	-0.5029	0.0734	0.10715	0.61441	-0.40011	0.1076	0.33927	0.924	-0.24547	0.1413	-0.00307	0.55096	-0.55711
Male	50-59	Breast cancer (C50)	-0.00319	-0.37146	-0.34229	-0.08081	-0.12946	0.018	0.01481	0.05865	-0.02904	-0.0736	-0.44506	-0.12798	-0.76214	-0.1083	-0.45059	0.00814	-0.90933	-0.1482	-0.22901	0.22886	-0.68688	-0.2018	-0.33126	0.17477	-0.83728
Male	60-69	Breast cancer (C50)	-0.00221	-0.33195	-0.02306	-0.14263	-0.00466	-0.0204	-0.02261	0.03014	-0.07537	0.0757	-0.25625	0.12029	-0.63279	0.1169	0.09384	0.52334	-0.33566	0.1601	0.01747	0.48567	-0.45072	0.1958	0.19114	0.69449	-0.31221
Male	70-79	Breast cancer (C50)	0.00025	0.06634	-0.04469	-0.10398	0.0671	-0.0214	-0.02115	0.02045	-0.06276	-0.0105	0.05584	0.41361	-0.30194	-0.0039	-0.04859	0.47086	-0.56803	0.0071	-0.09688	0.33823	-0.53199	0.0118	0.0789	0.47237	-0.31456
Male	Total	Breast cancer (C50)	-0.00946	-0.13818	-0.01816	-0.04583	0.10346	-0.005	-0.01446	0.00861	-0.03753	-0.0019	-0.14008	0.05287	-0.33303	0.001	-0.01716	0.21741	-0.25174	0.0022	-0.04363	0.18332	-0.27059	0.0083	0.11176	0.34672	-0.1232
Female	30-39	Cancer of brain and CNS (C70-72)	0.01292	-0.12724	-0.13801	-0.14958	0.04725	-0.0468	-0.03388	0.00654	-0.0743	-0.025	-0.15224	0.21801	-0.52249	0.1458	0.00779	0.41808	-0.4025	0.0408	-0.10878	0.26812	-0.48569	-0.5115	-0.46425	0.02859	-0.95709
Female	40-49	Cancer of brain and CNS (C70-72)	-0.00153	0.07109	-0.01474	-0.02133	-0.02947	-0.0401	-0.04163	-0.01014	-0.07312	-0.3142	-0.24311	0.09827	-0.5845	-0.0807	-0.09544	0.26008	-0.45096	-0.1255	-0.14683	0.16286	-0.45653	-0.2192	-0.24867	0.09117	-0.58851
Female	50-59	Cancer of brain and CNS (C70-72)	0.00273	0.0081	0.00767	0.00494	0.00104	-0.0305	-0.02777	-0.00218	-0.05336	-0.1221	-0.114	0.08727	-0.31526	-0.1155	-0.10783	0.11992	-0.33557	-0.2036	-0.19866	0.07063	-0.46796	-0.2005	-0.19946	0.16915	-0.56808
Female	60-69	Cancer of brain and CNS (C70-72)	-0.00115	-0.00876	-0.01138	-0.01483	-0.01698	-0.0454	-0.04655	-0.02922	-0.06389	0.0722	0.06344	0.20215	-0.07527	0.22	0.20862	0.37365	0.04358	0.1008	0.08597	0.28649	-0.11455	-0.0287	-0.04568	0.21991	-0.31126
Female	70-79	Cancer of brain and CNS (C70-72)	-0.00035	0.00218	0.00275	0.01044	-0.00553	-0.0199	-0.02025	0.00224	-0.04275	-0.0744	-0.07222	0.19902	-0.34347	-0.0767	-0.07395	0.11066	-0.25856	-0.0233	-0.01286	0.19424	-0.21997	-0.2229	-0.22843	0.05911	-0.51597
Female	Total	Cancer of brain and CNS (C70-72)	0.00295	-0.00486	-0.00829	-0.01118	0.01029	-0.034	-0.03105	-0.01834	-0.04376	-0.0606	-0.06546	0.0746	-0.20552	0.0594	0.05111	0.17865	-0.07642	-0.0123	-0.02348	0.11841	-0.16537	-0.1316	-0.12131	0.03501	-0.27764
Male	30-39	Cancer of brain and CNS (C70-72)	0.00061	-0.01896	-0.01685	0.09622	-0.018	-0.029	-0.02839	0.0089	-0.06568	-0.0438	-0.06276	0.25672	-0.38224	-0.184	-0.20085	0.20329	-0.605	-0.0124	0.08382	0.45617	-0.28852	0.087	0.069	0.50585	-0.36784
Male	40-49	Cancer of brain and CNS (C70-72)	-0.00037	-0.00514	-0.01022	-0.0163	-0.02344	-0.0364	-0.03677	-0.00721	-0.06633	0.1503	0.14516	0.39524	-0.10492	-0.0474	-0.05762	0.26056	-0.37579	0.0129	-0.0034	0.31067	-0.31746	0.2015	0.17806	0.59475	-0.23864
Male	50-59	Cancer of brain and CNS (C70-72)	0.00425	0.00855	0.00708	0.01339	-0.01504	-0.0437	-0.03945	-0.0159	-0.06301	-0.1136	-0.10505	0.205	-0.4151	-0.2735	-0.26642	0.01351	-0.54636	-0.0535	-0.04011	0.27937	-0.35958	0.0303	0.01526	0.30207	-0.27154
Male	60-69	Cancer of brain and CNS (C70-72)	-0.00152	-0.0011	-0.01633	-0.01214	-0.01343	-0.0224	-0.02392	-0.00503	-0.04282	-0.0478	-0.0489	0.0887	-0.1865	-0.1667	-0.18303	0.06004	-0.42609	-0.143	-0.15514	0.0694	-0.37968	-0.063	-0.07643	0.18674	-0.33959
Male	70-79	Cancer of brain and CNS (C70-72)	-0.00034	0.00181	0.00222	0.01132	-0.00435	-0.0365	-0.03684	-0.01431	-0.05937	0.1056	0.10741	0.30667	-0.09185	-0.0083	-0.00608	0.22142	-0.23357	-0.0258	-0.01448	0.23508	-0.26403	0.1955	0.19115	0.4158	-0.03351
Male	Total	Cancer of brain and CNS (C70-72)	0.00206	-0.01504	0.01464	0.00769	-0.01476	-0.0316	-0.02954	-0.01724	-0.04184	-0.0102	-0.02524	0.09346	-0.14393	-0.1334	-0.11876	0.01505	-0.25257	-0.0597	-0.05201	0.08371	-0.18773	0.0651	0.05034	0.19422	-0.09353
Female	30-39	Cancer of lip, oral cavity and pharynx (C00-14)	0.00726	-0.13188	-0.10676	21.5626	0.15273	0.027	0.03426	0.08254	-0.01403	0.1791	0.04722	0.49801	-0.40356	-0.2169	-0.32366	0.13899	-0.78632	-22.1092	-0.54656	-0.08357	-1.00956	-0.1116	0.04113	0.65902	-0.57675
Female	40-49	Cancer of lip, oral cavity and pharynx (C00-14)	-0.00016	0.16485	0.11763	-0.03957	-0.0595	-0.0284	-0.02856	0.00849	-0.06561	-0.3011	-0.13625	0.23395	-0.50645	-0.0669	0.05073	0.48815	-0.3867	0.0188	-0.02077	0.40067	-0.44221	0.2288	0.1693	0.59274	-0.25415
Female	50-59	Cancer of lip, oral cavity and pharynx (C00-14)	0.00359	0.01359	0.01361	0.01014	0.00498	-0.0653	-0.06171	-0.04221	-0.0812	-0.1403	-0.12671	0.06139	-0.31482	-0.1076	-0.09399	0.14287	-0.33084	-0.0933	-0.08316	0.14371	-0.31004	0.05	0.05498	0.34309	-0.23314
Female	60-69	Cancer of lip, oral cavity and pharynx (C00-14)	-0.00045	-0.00202	-0.00267	-0.00343	0.00183	0.0063	0.00585	0.02306	-0.01135	-0.3836	-0.38562	-0.24349	-0.52775	-0.2133	-0.21597	-0.04454	-0.38741	-0.163	-0.16643	0.01773	-0.35059	-0.2369	-0.23507	0.04189	-0.51204
Female	70-79	Cancer of lip, oral cavity and pharynx (C00-14)	-0.00016	0.00065	0.00073	0.00677	-0.00482	0.0154	0.01524	0.03352	-0.00304	-0.0459	-0.04525	0.14192	-0.23242	-0.0565	-0.05577	0.11302	-0.22455	-0.0099	-0.00313	0.18577	-0.19204	-0.015	-0.01982	0.16846	-0.20809
Female	Total	Cancer of lip, oral cavity and pharynx (C00-14)	-0.00141	0.01962	0.01423	0.02187	0.01539	-0.0147	-0.01611	0.00102	-0.03325	-0.196	-0.17638	-0.02068	-0.33208	-0.038	-0.02377	0.12419	-0.17173	-0.0422	-0.02033	0.1451	-0.18576	0.0046	0.01999	0.20132	-0.16134
Male	30-39	Cancer of lip, oral cavity and pharynx (C00-14)	-0.00163	0.18757	0.09969	0.20123	0.05288	0.029	0.02737	0.0716	-0.01687	-0.4111	-0.22353	0.27639	-0.72345	-0.3688	-0.26911	0.18142	-0.71965	-0.4628	-0.26157	0.11266	-0.63581	-0.103	-0.05012	0.45536	-0.5556
Male	40-49	Cancer of lip, oral cavity and pharynx (C00-14)	-0.00172	-0.01245	-0.03046	-0.05474	-0.08598	-0.1109	-0.11262	-0.09459	-0.13065	0.0275	0.01505	0.25654	-0.22643	0.1219	0.09144	0.33962	-0.15673	0.3875	0.33276	0.65583	0.00969	0.2048	0.11882	0.3713	-0.13366
Male	50-59	Cancer of lip, oral cavity and pharynx (C00-14)	0.00417	0.01159	0.01058	0.00584	-0.00123	-0.0632	-0.05903	-0.04589	-0.07217	-0.0797	-0.06811	0.05599	-0.19221	-0.1637	-0.15312	0.02454	-0.33078	-0.041	-0.03516	0.1303	-0.20062	-0.1039	-0.10513	0.02745	-0.23772
Male	60-69	Cancer of lip, oral cavity and pharynx (C00-14)	0.00039	0.00188	0.0024	0.00302	0.00321	-0.0099	-0.00951	0.00079	-0.01981	-0.1171	-0.11522	-0.02371	-0.20674	-0.164	-0.1616	-0.05022	-0.27298	-0.1446	-0.14158	-0.03144	-0.25172	-0.1741	-0.17089	-0.03315	-0.30863
Male	70-79	Cancer of lip, oral cavity and pharynx (C00-14)	-6e-05	0.00027	9e-05	0.00064	-8e-05	-0.0086	-0.00866	0.00553	-0.02286	-0.0734	-0.07313	0.0898	-0.23605	-0.1095	-0.10941	0.05477	-0.27359	0.0849	0.08554	0.23314	-0.06206	0.0674	0.06732	0.2362	-0.10156
Male	Total	Cancer of lip, oral cavity and pharynx (C00-14)	-0.00133	0.01956	0.00442	0.00395	-0.0003	-0.0357	-0.03703	-0.01544	-0.05862	-0.0758	-0.05624	0.13632	-0.2488	-0.1149	-0.11048	0.09329	-0.31426	-0.0074	-0.00345	0.20739	-0.2143	-0.0332	-0.0335	0.18885	-0.25584
Female	30-39	Cancer of the corpus uteri (C54)	-0.01359	0.01847	0.04039	0.05924	0.25029	-0.0024	-0.01599	0.02412	-0.0561	-0.0314	-0.01293	0.38267	-0.40854	0.4143	0.45469	0.8502	0.05918	0.5458	0.60504	1.01276	0.19732	0.0825	0.33279	0.7488	-0.08321
Female	40-49	Cancer of the corpus uteri (C54)	-0.00019	-0.0103	-0.02178	-0.03659	-0.05483	0.0215	0.02131	0.04549	-0.00286	-0.0034	-0.0137	0.20464	-0.23204	-0.1521	-0.17388	0.02546	-0.37323	0.0571	0.02051	0.24229	-0.20126	0.1606	0.10577	0.32576	-0.11422
Female	50-59	Cancer of the corpus uteri (C54)	0.00366	0.00814	0.00746	0.00373	-0.00129	0.0349	0.03856	0.05357	0.02355	-0.1524	-0.14426	-0.02571	-0.2628	-0.1675	-0.16004	0.02311	-0.34319	-0.0668	-0.06307	0.09723	-0.22337	0.0377	0.03641	0.18208	-0.10927
Female	60-69	Cancer of the corpus uteri (C54)	-0.00093	-0.00558	-0.00737	-0.00951	-0.01083	0.011	0.01007	0.02059	-0.00045	-0.0716	-0.07718	0.04253	-0.19688	-0.0601	-0.06747	0.02123	-0.15616	0.0243	0.01479	0.14552	-0.11593	-0.0582	-0.06903	0.03957	-0.17762
Female	70-79	Cancer of the corpus uteri (C54)	-8e-05	-0.00012	-0.0003	-0.0003	-0.00032	0.0062	0.00612	0.0167	-0.00447	-0.0713	-0.07142	0.08921	-0.23205	-0.1232	-0.1235	-0.03614	-0.21086	0.0613	0.061	0.17985	-0.05785	0.0304	0.03008	0.14254	-0.08237
Female	Total	Cancer of the corpus uteri (C54)	-0.00111	0.00657	0.00243	0.00364	0.00644	0.0124	0.01129	0.02646	-0.00388	-0.0902	-0.08363	0.0788	-0.24607	-0.09	-0.08757	0.07743	-0.25257	0.0269	0.03054	0.20715	-0.14607	0.0293	0.03574	0.21115	-0.13967
Male	30-39	Cancer of the corpus uteri (C54)						0.0298				-0.0269				-0.0499				-0.0801				-0.104
Male	40-49	Cancer of the corpus uteri (C54)						-0.0281				0.042				0.0734				0.1076				0.1413
Male	50-59	Cancer of the corpus uteri (C54)						0.018				-0.0736				-0.1083				-0.1482				-0.2018
Male	60-69	Cancer of the corpus uteri (C54)						-0.0204				0.0757				0.1169				0.1601				0.1958
Male	70-79	Cancer of the corpus uteri (C54)						-0.0214				-0.0105				-0.0039				0.0071				0.0118
Male	Total	Cancer of the corpus uteri (C54)						-0.005				-0.0019				0.001				0.0022				0.0083
Female	30-39	Cervical cancer (C53)	-0.00329	0.03129	0.04266	0.05113	0.05148	-0.0396	-0.04289	-0.01953	-0.06625	-0.2547	-0.22341	0.03761	-0.48444	-0.2448	-0.20214	0.02804	-0.43233	0.0065	0.05763	0.29773	-0.18247	0.0029	0.05438	0.40324	-0.29448
Female	40-49	Cervical cancer (C53)	-2e-05	-0.00251	-0.00491	-0.0077	-0.01113	-0.0249	-0.02492	-0.00387	-0.04597	-0.0755	-0.07801	0.11554	-0.27157	-0.2628	-0.26771	-0.09277	-0.44266	-0.0946	-0.1023	0.09595	-0.30054	0.0179	0.00677	0.23837	-0.22484
Female	50-59	Cervical cancer (C53)	5e-05	0.00073	0.00077	0.00068	0.00058	-0.0309	-0.03085	-0.01539	-0.04632	0.08	0.08073	0.25572	-0.09427	0.0593	0.06007	0.18941	-0.06926	0.1601	0.16078	0.33061	-0.00904	0.0386	0.03918	0.251	-0.17265
Female	60-69	Cervical cancer (C53)	0.00058	0.01103	0.00166	0.00848	0.00956	-0.0278	-0.02722	-0.01414	-0.04029	-0.0889	-0.07787	0.10788	-0.26361	0.069	0.07066	0.21129	-0.06998	0.2286	0.23708	0.37718	0.09699	0.2691	0.27866	0.42253	0.1348
Female	70-79	Cervical cancer (C53)	0	-0.00151	-0.00239	-0.00257	-0.00288	-0.0157	-0.0157	0.00412	-0.03552	-0.1554	-0.15691	0.05465	-0.36847	-0.0441	-0.04649	0.16347	-0.25645	0.0592	0.05663	0.25666	-0.14341	0.1286	0.12572	0.34132	-0.08988
Female	Total	Cervical cancer (C53)	0.00419	0.03019	0.03106	0.0015	0.00777	-0.0287	-0.02451	-0.01184	-0.03718	-0.0799	-0.04971	0.08487	-0.1843	-0.0438	-0.01274	0.10991	-0.1354	0.0818	0.0833	0.22101	-0.05442	0.1259	0.13367	0.27766	-0.01032
Male	30-39	Cervical cancer (C53)						0.0298				-0.0269				-0.0499				-0.0801				-0.104
Male	40-49	Cervical cancer (C53)						-0.0281				0.042				0.0734				0.1076				0.1413
Male	50-59	Cervical cancer (C53)						0.018				-0.0736				-0.1083				-0.1482				-0.2018
Male	60-69	Cervical cancer (C53)						-0.0204				0.0757				0.1169				0.1601				0.1958
Male	70-79	Cervical cancer (C53)						-0.0214				-0.0105				-0.0039				0.0071				0.0118
Male	Total	Cervical cancer (C53)						-0.005				-0.0019				0.001				0.0022				0.0083
Female	30-39	Colorectal cancer (C18-21)	0.00391	-0.02349	-0.01722	-0.01436	-0.02177	0.0238	0.02771	0.06073	-0.00532	-0.1209	-0.14439	0.24681	-0.53559	-0.5209	-0.53812	-0.11877	-0.95746	-0.4884	-0.50276	-0.22587	-0.77964	-0.4469	-0.46867	-0.05213	-0.88521
Female	40-49	Colorectal cancer (C18-21)	-0.00021	-0.00986	-0.02057	-0.02966	-0.05522	-0.0171	-0.01731	0.00141	-0.03604	0.0799	0.07004	0.2481	-0.10802	0.28	0.25943	0.40399	0.11488	0.2238	0.19414	0.39582	-0.00754	0.3406	0.28538	0.47532	0.09544
Female	50-59	Colorectal cancer (C18-21)	0.00411	0.01276	0.01267	0.00862	0.00498	-0.0195	-0.01539	-0.00672	-0.02407	0.0005	0.01326	0.11808	-0.09157	-0.042	-0.02933	0.10392	-0.16257	0.1113	0.11992	0.23382	0.00602	0.0699	0.07488	0.20219	-0.05242
Female	60-69	Colorectal cancer (C18-21)	-0.00161	-0.01372	-0.01672	-0.02089	-0.02522	-0.0149	-0.01651	-0.00782	-0.0252	-0.0249	-0.03862	0.03441	-0.11166	-0.0409	-0.05762	0.02736	-0.1426	0.0863	0.06541	0.14638	-0.01557	0.0311	0.00588	0.1012	-0.08945
Female	70-79	Colorectal cancer (C18-21)	3e-05	0.00226	0.00106	0.0035	0.00265	-0.01	-0.00997	-0.00298	-0.01696	-0.127	-0.12474	-0.02974	-0.21973	-0.0669	-0.06584	0.00572	-0.1374	-0.0155	-0.012	0.06176	-0.08576	0.0267	0.02935	0.11288	-0.05417
Female	Total	Colorectal cancer (C18-21)	0.00054	-0.00515	-0.00686	-0.00989	-0.00509	-0.0172	-0.01666	-0.0047	-0.02862	-0.0919	-0.09705	0.04643	-0.24053	-0.0565	-0.06336	0.08305	-0.20976	0.0479	0.03801	0.18451	-0.10848	0.0466	0.04151	0.19198	-0.10896
Male	30-39	Colorectal cancer (C18-21)	-0.00959	0.05164	0.07042	0.08643	0.09117	0.0143	0.00471	0.03978	-0.03037	-0.122	-0.07036	0.27225	-0.41297	-0.2129	-0.14248	0.18267	-0.46764	-0.0674	0.01903	0.26752	-0.22947	-0.1528	-0.06163	0.38522	-0.50848
Male	40-49	Colorectal cancer (C18-21)	-0.00119	-0.01064	-0.02377	-0.04041	-0.06106	-0.0168	-0.01799	0.00041	-0.03638	0.0301	0.01946	0.1493	-0.11038	0.1629	0.13913	0.28756	-0.0093	0.3055	0.26509	0.43032	0.09986	0.196	0.13494	0.34087	-0.07099
Male	50-59	Colorectal cancer (C18-21)	0.00641	0.01645	0.01549	0.00857	-0.00197	-0.0233	-0.01689	-0.00837	-0.0254	-0.0578	-0.04135	0.03875	-0.12144	-0.1002	-0.08471	0.00903	-0.17845	0.0329	0.04147	0.13436	-0.05141	0.0291	0.02713	0.1189	-0.06465
Male	60-69	Colorectal cancer (C18-21)	-0.0021	-0.01277	-0.01607	-0.02263	-0.02422	-0.0037	-0.0058	0.0021	-0.01369	-0.0916	-0.10437	-0.04968	-0.15906	-0.1043	-0.12037	-0.05874	-0.18199	-0.0303	-0.05293	0.02325	-0.12912	-0.0669	-0.09112	-0.01967	-0.16256
Male	70-79	Colorectal cancer (C18-21)	0.00013	-4e-05	-0.00178	0.00072	-0.00144	-0.0109	-0.01077	-0.00409	-0.01744	-0.134	-0.13404	-0.06297	-0.20511	-0.0809	-0.08268	-0.02537	-0.13998	-0.03	-0.02928	0.04534	-0.10391	0.0341	0.03266	0.11902	-0.05369
Male	Total	Colorectal cancer (C18-21)	0.00138	-0.00912	-0.01475	-0.01807	-0.01336	-0.0127	-0.01132	0.00295	-0.02558	-0.1088	-0.11792	0.03349	-0.26933	-0.0738	-0.08855	0.06295	-0.24004	0.0045	-0.01357	0.14776	-0.17489	0.0174	0.00404	0.16333	-0.15525
Female	30-39	Gallbladder cancer (C23-24)	0.00859	0.39438	-0.09725	-0.09714	-0.12564	0.0312	0.03979	0.06358	0.016	-0.0138	0.38058	0.75642	0.00474	-0.0345	-0.13175	0.09559	-0.35909	-0.0634	-0.16054	0.11184	-0.43291	-0.0806	-0.20624	0.12326	-0.53575
Female	40-49	Gallbladder cancer (C23-24)	0.01236	-0.43817	-0.48342	17.548	17.7264	-0.0522	-0.03984	0.00664	-0.08633	0.4967	0.05853	0.70575	-0.58868	0.7182	0.23478	0.7351	-0.26553	-18.0911	-0.54314	-0.0806	-1.00568	-18.0186	-0.29223	0.22411	-0.80857
Female	50-59	Gallbladder cancer (C23-24)	0.01191	-0.07115	-0.07904	0.10353	-0.10449	-0.0427	-0.03079	0.01085	-0.07243	-0.1503	-0.22145	0.14198	-0.58489	-0.0377	-0.11674	0.29082	-0.52429	0.0979	0.20143	0.66729	-0.26443	0.2272	0.12271	0.63362	-0.38819
Female	60-69	Gallbladder cancer (C23-24)	-0.00156	-0.03273	-0.02662	-0.03411	-0.02738	-0.0133	-0.01486	0.00737	-0.03708	-0.0313	-0.06403	0.18625	-0.3143	-0.1498	-0.17642	0.02294	-0.37578	-0.1683	-0.20241	0.06763	-0.47245	0.0606	0.03322	0.26352	-0.19709
Female	70-79	Gallbladder cancer (C23-24)	-6e-05	0.00221	0.00345	0.00397	0.00462	-0.0506	-0.05066	-0.03166	-0.06965	0.1129	0.11511	0.30405	-0.07384	-0.0197	-0.01625	0.23823	-0.27072	0.3017	0.30567	0.59311	0.01823	0.187	0.19162	0.45482	-0.07157
Female	Total	Gallbladder cancer (C23-24)	0.00124	-0.02095	-0.0249	0.02271	0.00512	-0.0454	-0.04416	-0.03019	-0.05813	-0.0072	-0.02815	0.13586	-0.19217	-0.0517	-0.0766	0.07567	-0.22888	0.063	0.08571	0.27443	-0.10301	0.0898	0.09492	0.27377	-0.08393
Male	30-39	Gallbladder cancer (C23-24)	0.02602	-0.2474	-0.30353	-0.30134	-0.10571	0.0298	0.05582	0.09293	0.01871	-0.0269	-0.2743	0.01766	-0.56626	-0.0499	-0.35343	-0.02165	-0.68521	-0.0801	-0.38144	0.00951	-0.77239	-0.104	-0.20971	0.34101	-0.76044
Male	40-49	Gallbladder cancer (C23-24)	0.04112	-0.62629	-0.36865	17.5875	-0.90045	-0.0805	-0.03938	0.01294	-0.09169	0.591	-0.03529	0.40675	-0.47733	0.5794	0.21075	0.71062	-0.28913	-17.9391	-0.35158	0.08084	-0.784	1.0887	0.18825	0.71997	-0.34348
Male	50-59	Gallbladder cancer (C23-24)	0.01757	-0.02966	-0.13063	-0.14879	-0.16951	-0.0185	-0.00093	0.03578	-0.03764	-0.0172	-0.04686	0.31612	-0.40983	-0.505	-0.63563	-0.1951	-1.07617	0.2107	0.06191	0.43584	-0.31203	-0.2511	-0.42061	0.06964	-0.91086
Male	60-69	Gallbladder cancer (C23-24)	-0.00215	-0.01428	-0.01878	-0.02469	-0.02785	-0.0028	-0.00495	0.02528	-0.03518	0.0044	-0.00988	0.20173	-0.2215	-0.052	-0.07078	0.15727	-0.29882	0.1965	0.17181	0.44526	-0.10163	0.0968	0.06895	0.39188	-0.25399
Male	70-79	Gallbladder cancer (C23-24)	0.00022	-0.00132	-0.00114	-0.00178	-0.00085	-0.019	-0.01878	0.00129	-0.03885	-0.0607	-0.06202	0.20162	-0.32567	-0.0794	-0.08054	0.20244	-0.36353	-0.0143	-0.01608	0.23423	-0.2664	-0.023	-0.02385	0.1628	-0.2105
Male	Total	Gallbladder cancer (C23-24)	0.00478	-0.03908	-0.01856	-0.04731	-0.07549	-0.0192	-0.01442	0.001	-0.02985	0.006	-0.03308	0.11545	-0.18162	-0.1242	-0.14276	0.05118	-0.33669	0.09	0.04269	0.21537	-0.12999	0.0642	-0.01129	0.16957	-0.19215
Female	30-39	Hodgkin tumor (C81)	0.00817	0.49753	-0.11101	-0.12408	0.12572	-0.0218	-0.01363	0.03786	-0.06512	0.0374	0.53493	1.09232	-0.02247	0.1304	0.01939	0.54484	-0.50607	0.4123	0.28822	0.74867	-0.17223	0.1902	0.31592	0.83987	-0.20804
Female	40-49	Hodgkin tumor (C81)	-0.00661	18.5633	0.03772	-0.18616	0.08958	-0.0323	-0.03891	0.00727	-0.08509	-18.8494	-0.28607	0.1166	-0.68874	-0.2097	-0.17198	0.35141	-0.69538	0.3592	0.17304	0.69659	-0.35051	0.2866	0.37618	0.94113	-0.18877
Female	50-59	Hodgkin tumor (C81)	0.18689	-1.28362	18.3391	-1.6555	17.866	-0.1877	-0.00081	0.04481	-0.04644	1.6091	0.32548	0.75014	-0.09919	-18.224	0.11513	0.64852	-0.41826	1.7349	0.0794	0.54551	-0.38671	-17.8768	-0.01081	0.54402	-0.56565
Female	60-69	Hodgkin tumor (C81)	0.03065	21.5789	-0.34	-0.32016	-0.12066	-0.0589	-0.02825	0.02725	-0.08376	-21.7194	-0.14052	0.2807	-0.56173	0.2294	-0.1106	0.31969	-0.5409	0.4568	0.13664	0.78369	-0.51041	0.4132	0.29254	0.80914	-0.22405
Female	70-79	Hodgkin tumor (C81)	-0.22418	20.5118	0.64089	20.8469	0.98335	0.2597	0.03552	0.08493	-0.0139	-20.5021	0.00971	0.53342	-0.51401	-1.0759	-0.43501	-0.0482	-0.82182	-21.0478	-0.20086	0.30585	-0.70756	-1.3732	-0.38985	0.22328	-1.00297
Female	Total	Hodgkin tumor (C81)	0.01647	0.64072	0.01319	-0.16787	0.02336	-0.0225	-0.00603	0.01566	-0.02772	-0.6176	0.02312	0.24556	-0.19932	-0.092	-0.07881	0.12218	-0.2798	0.1922	0.02433	0.23827	-0.18961	0.1173	0.14066	0.38242	-0.1011
Male	30-39	Hodgkin tumor (C81)	-0.00862	0.09971	4e-05	0.23837	0.34579	-0.0044	-0.01302	0.02164	-0.04768	-0.1995	-0.09979	0.38709	-0.58668	0.2345	0.23454	0.63611	-0.16703	-0.1844	0.05397	0.48104	-0.37311	-0.4796	-0.13381	0.42836	-0.69598
Male	40-49	Hodgkin tumor (C81)	0.01961	-0.21323	-0.14742	-0.24648	-0.15436	-0.0256	-0.00599	0.03776	-0.04975	0.0513	-0.16193	0.21209	-0.53595	0.1268	-0.02062	0.43475	-0.476	0.1121	-0.13438	0.30749	-0.57626	-0.3363	-0.49066	-0.04787	-0.93346
Male	50-59	Hodgkin tumor (C81)	0.08152	-0.52969	-0.37937	-0.71105	-0.75706	-0.1239	-0.04238	0.00329	-0.08804	0.5165	-0.01319	0.56788	-0.59426	0.6978	0.31843	0.86126	-0.22441	0.9939	0.28285	0.83293	-0.26723	1.3401	0.58304	1.16994	-0.00386
Male	60-69	Hodgkin tumor (C81)	0.00727	-0.05116	-0.20081	-0.11733	21.5557	-0.0144	-0.00713	0.05331	-0.06757	0.0459	-0.00526	0.50615	-0.51667	-0.16	-0.36081	0.07009	-0.79172	0.1872	0.06987	0.59361	-0.45386	-21.7938	-0.23807	0.32045	-0.7966
Male	70-79	Hodgkin tumor (C81)	0.04991	-0.98709	17.4186	-0.93644	17.236	-0.0905	-0.04059	0.01891	-0.10009	1.1617	0.17461	0.61547	-0.26625	-17.55	-0.13142	0.3448	-0.60763	1.1352	0.19876	0.74498	-0.34746	-17.3962	-0.16017	0.36106	-0.68141
Male	Total	Hodgkin tumor (C81)	0.02353	-0.19071	-0.11934	-0.25218	0.2342	-0.0389	-0.01537	0.00277	-0.03352	0.1617	-0.02901	0.15425	-0.21226	0.1637	0.04436	0.23846	-0.14974	0.2787	0.02652	0.21588	-0.16283	-0.2004	0.0338	0.27243	-0.20482
Female	30-39	Kidney cancer (C64-65)	-0.00882	0.20654	0.06191	0.35189	0.18649	0.0068	-0.00202	0.03846	-0.0425	-0.117	0.08954	0.61811	-0.43902	-0.0021	0.05981	0.43481	-0.3152	-0.6485	-0.29661	0.30735	-0.90057	-0.3049	-0.11841	0.37527	-0.6121
Female	40-49	Kidney cancer (C64-65)	-0.00045	-0.00701	-0.01535	-0.02604	-0.03906	-0.0117	-0.01215	0.02044	-0.04474	-0.1819	-0.18891	0.06386	-0.44169	-0.1302	-0.14555	0.18304	-0.47413	-0.1502	-0.17624	0.09387	-0.44635	0.0415	0.00244	0.33946	-0.33458
Female	50-59	Kidney cancer (C64-65)	0.00286	0.00812	0.00765	0.01528	-0.00683	-0.0208	-0.01794	0.00494	-0.04082	-0.0199	-0.01178	0.21314	-0.2367	-0.1037	-0.09605	0.16803	-0.36013	-0.2549	-0.23962	0.04936	-0.52859	0.0829	0.07607	0.34162	-0.18948
Female	60-69	Kidney cancer (C64-65)	-0.00144	-0.0105	-0.01375	-0.01784	-0.02066	-0.0139	-0.01534	-0.0013	-0.02938	-0.1442	-0.1547	-0.03129	-0.27811	-0.2523	-0.26605	-0.15982	-0.37229	-0.073	-0.09084	0.08449	-0.26616	-0.0094	-0.03006	0.12409	-0.18422
Female	70-79	Kidney cancer (C64-65)	-4e-05	0.00082	0.00122	0.00139	0.00162	-0.0099	-0.00994	0.00568	-0.02555	-0.187	-0.18618	-0.00097	-0.3714	-0.2884	-0.28718	-0.12552	-0.44883	-0.06	-0.05861	0.07614	-0.19335	-0.0986	-0.09698	0.08512	-0.27907
Female	Total	Kidney cancer (C64-65)	0.00089	0.00077	-0.01099	-0.00371	-0.01075	-0.0143	-0.01341	0.00078	-0.0276	-0.1812	-0.18043	-0.03188	-0.32899	-0.2442	-0.25519	-0.10152	-0.40886	-0.1461	-0.14981	0.01648	-0.3161	-0.0191	-0.02985	0.13399	-0.19369
Male	30-39	Kidney cancer (C64-65)	0.00684	-0.02609	0.01444	-0.01425	-0.0873	0.0171	0.02394	0.06216	-0.01428	-0.2001	-0.22619	0.04687	-0.49926	-0.5105	-0.49606	-0.07806	-0.91405	-0.3049	-0.31915	0.02303	-0.66132	-0.357	-0.4443	-0.09286	-0.79574
Male	40-49	Kidney cancer (C64-65)	-0.00094	-0.00867	-0.01884	-0.03154	-0.0469	-0.0095	-0.01044	0.01016	-0.03104	-0.1102	-0.11887	0.09404	-0.33178	-0.1716	-0.19044	0.0082	-0.38908	0.02	-0.01154	0.22921	-0.25229	0.0823	0.0354	0.22009	-0.14929
Male	50-59	Kidney cancer (C64-65)	0.00358	0.00786	0.00662	0.00238	-0.00362	-0.0114	-0.00782	0.00541	-0.02105	-0.1563	-0.14844	-0.06078	-0.2361	-0.1861	-0.17948	0.00456	-0.36351	0.0949	0.09728	0.24033	-0.04577	0.0095	0.00588	0.14972	-0.13796
Male	60-69	Kidney cancer (C64-65)	-0.00123	-0.00707	-0.00913	-0.01192	-0.01305	-0.0085	-0.00973	0.00255	-0.02202	-0.1762	-0.18327	-0.05068	-0.31587	-0.1438	-0.15293	-0.04277	-0.26309	-0.0594	-0.07132	0.07198	-0.21462	-0.0214	-0.03445	0.11488	-0.18379
Male	70-79	Kidney cancer (C64-65)	0.00011	-0.00491	-0.00088	-0.00105	0.00234	-0.0102	-0.01009	0.00334	-0.02351	-0.2776	-0.28251	-0.13356	-0.43145	-0.2781	-0.27898	-0.11816	-0.43979	-0.0464	-0.04745	0.08054	-0.17545	-0.0529	-0.05056	0.07921	-0.18033
Male	Total	Kidney cancer (C64-65)	0.0029	-0.00817	-0.01414	-0.01906	-0.01551	-0.0122	-0.0093	0.00298	-0.02157	-0.1887	-0.19687	-0.07123	-0.32251	-0.1828	-0.19694	-0.06534	-0.32854	-0.0141	-0.03316	0.1067	-0.17303	0.0087	-0.00681	0.12722	-0.14084
Female	30-39	Laryngeal cancer (C32)	0.00343	-0.06261		-0.10941	-0.08923	0.0312	0.03463	0.05642	0.01284	-0.0138	-0.07641	0.04599	-0.19881	-0.0345				-0.0634	-0.17281	0.02388	-0.3695	-0.0806	-0.16983	0.03178	-0.37144
Female	40-49	Laryngeal cancer (C32)	23.8768		-209.055	-233.45	-256.763	-23.972	-0.09518	-0.03666	-0.1537	185.369				209.344	0.28813	1.02597	-0.4497	233.322	-0.12861	0.41445	-0.67166	257.314	0.55146	1.28132	-0.17839
Female	50-59	Laryngeal cancer (C32)	0.02387	0.02059	0.02209	-0.08859	0.12143	-0.124	-0.10013	-0.06347	-0.1368	0.118	0.13859	0.44481	-0.16763	0.0694	0.09149	0.55529	-0.37232	0.1772	0.08861	0.5097	-0.33248	0.0952	0.21663	0.68395	-0.25069
Female	60-69	Laryngeal cancer (C32)	0.00026	0.00196	0.00253	0.00323	0.00365	-0.004	-0.00374	0.03024	-0.03773	-0.1407	-0.13874	0.18926	-0.46675	-0.2032	-0.20067	0.11596	-0.5173	-0.2974	-0.29417	0.1162	-0.70453	0.0015	0.00515	0.39471	-0.38442
Female	70-79	Laryngeal cancer (C32)	-0.00681	0.17538	-0.05857	0.03175	0.06567	-0.009	-0.01581	0.02905	-0.06068	-0.6592	-0.48382	-0.01875	-0.9489	0.0661	0.00753	0.36407	-0.349	0.0997	0.13145	0.53578	-0.27289	0.1704	0.23607	0.68086	-0.20871
Female	Total	Laryngeal cancer (C32)	0.03735	-0.00318	-0.262	-0.2906	-0.17145	-0.0691	-0.03175	-0.00661	-0.05689	-0.0891	-0.09228	0.17131	-0.35586	0.187	-0.075	0.15645	-0.30644	0.2076	-0.083	0.18433	-0.35034	0.2909	0.11945	0.40596	-0.16707
Male	30-39	Laryngeal cancer (C32)	-0.02366	-0.12875		0.01245	0.01976	0.0298	0.00614	0.09258	-0.0803	-0.0269	-0.15565	0.20599	-0.51729	-0.0499				-0.0801	-0.06765	0.4426	-0.57791	-0.104	-0.08424	0.50076	-0.66925
Male	40-49	Laryngeal cancer (C32)	0.00417	-0.05279	0.01595	-0.13652	0.00151	-0.1275	-0.12333	-0.086	-0.16066	0.4364	0.38361	0.87814	-0.11092	0.0817	0.09765	0.59788	-0.40259	0.0331	-0.10342	0.3351	-0.54194	0.115	0.11651	0.76916	-0.53613
Male	50-59	Laryngeal cancer (C32)	0.00472	0.01744	0.01699	0.0116	0.00329	-0.0866	-0.08188	-0.06463	-0.09912	-0.0267	-0.00926	0.13475	-0.15326	0.0585	0.07549	0.32672	-0.17574	-0.1248	-0.1132	0.10794	-0.33435	-0.0835	-0.08021	0.19356	-0.35398
Male	60-69	Laryngeal cancer (C32)	-7e-05	7e-05	1e-05	4e-05	2e-05	-0.0148	-0.01487	-0.00034	-0.02941	-0.1715	-0.17143	-0.01102	-0.33184	-0.1278	-0.12779	0.00307	-0.25865	-0.256	-0.25596	-0.08089	-0.43103	-0.2259	-0.22588	-0.02999	-0.42177
Male	70-79	Laryngeal cancer (C32)	-5e-05	0.00038	0.0003	0.00074	0.00022	-0.0333	-0.03335	-0.00965	-0.05705	-0.0217	-0.02132	0.22397	-0.26662	0.0715	0.0718	0.24588	-0.10229	0.1934	0.19414	0.39512	-0.00685	0.2099	0.21012	0.4468	-0.02656
Male	Total	Laryngeal cancer (C32)	0.00318	-0.02482	-0.00167	-0.05362	-0.02408	-0.049	-0.04582	-0.02366	-0.06799	-0.0578	-0.08262	0.13194	-0.29717	0.0012	-0.00047	0.22752	-0.22845	-0.0566	-0.11022	0.13119	-0.35162	0.003	-0.02108	0.23102	-0.27318
Female	30-39	Leukemia (C91-95)	-0.00128	-0.02809	0.21486	0.07056	-0.02143	-0.0311	-0.03238	0.00644	-0.07119	-0.2919	-0.31999	0.07441	-0.71439	-0.1325	0.08236	0.59884	-0.43412	0.1016	0.17216	0.61083	-0.26651	0.0513	0.02987	0.4502	-0.39047
Female	40-49	Leukemia (C91-95)	-0.00035	-0.01779	-0.02651	-0.03773	-0.0513	-0.0029	-0.00325	0.03565	-0.04215	-0.2202	-0.23799	0.15729	-0.63328	-0.0705	-0.09701	0.32771	-0.52173	0.2067	0.16897	0.55638	-0.21844	-0.0578	-0.1091	0.31286	-0.53106
Female	50-59	Leukemia (C91-95)	0.00272	0.00826	0.00794	0.00508	0.00119	-0.0328	-0.03008	-0.00922	-0.05093	-0.0501	-0.04184	0.13051	-0.21418	-0.161	-0.15306	0.08374	-0.38986	0.0444	0.04948	0.36279	-0.26383	-0.1106	-0.10941	0.15358	-0.3724
Female	60-69	Leukemia (C91-95)	-0.00178	-0.01172	-0.01544	-0.02026	-0.02349	-0.0093	-0.01108	0.00666	-0.02882	-0.1897	-0.20142	-0.06458	-0.33826	-0.2732	-0.28864	-0.07968	-0.4976	-0.063	-0.08326	0.10535	-0.27187	-0.0891	-0.11259	0.12217	-0.34735
Female	70-79	Leukemia (C91-95)	0.00019	-0.00373	0.00094	0.00104	0.00133	-0.0201	-0.01991	-0.00542	-0.0344	-0.095	-0.09873	0.0177	-0.21515	-0.0509	-0.04996	0.12798	-0.2279	0.0445	0.04554	0.22186	-0.13078	0.0255	0.02683	0.19679	-0.14314
Female	Total	Leukemia (C91-95)	0.0003	0.01682	0.0321	0.00251	0.00418	-0.02	-0.0197	-0.00856	-0.03084	-0.1424	-0.12558	-0.01463	-0.23653	-0.1066	-0.0745	0.06484	-0.21384	0.062	0.06451	0.19727	-0.06826	-0.0058	-0.00162	0.14441	-0.14766
Male	30-39	Leukemia (C91-95)	-0.00292	0.01048	0.01497	0.01886	0.02073	0.0211	0.01818	0.05684	-0.02049	-0.3511	-0.34062	0.07454	-0.75579	-0.047	-0.03203	0.33273	-0.39679	-0.2328	-0.21394	0.25256	-0.68044	-0.1145	-0.09377	0.33444	-0.52197
Male	40-49	Leukemia (C91-95)	-0.00049	-0.00681	-0.01386	-0.02236	-0.0324	-0.0223	-0.02279	0.00613	-0.05171	0.027	0.02019	0.22406	-0.18369	0.0928	0.07894	0.34118	-0.1833	0.0672	0.04484	0.36035	-0.27067	0.095	0.0626	0.43312	-0.30792
Male	50-59	Leukemia (C91-95)	0.00458	0.00941	0.00793	0.00272	-0.00487	-0.0018	0.00278	0.02238	-0.01682	-0.1026	-0.09319	0.12219	-0.30857	-0.2466	-0.23867	-0.0351	-0.44225	-0.1003	-0.09758	0.11056	-0.30571	-0.0433	-0.04817	0.19489	-0.29123
Male	60-69	Leukemia (C91-95)	-0.00227	-0.0136	-0.01778	-0.02358	-0.02657	-0.0029	-0.00517	0.01016	-0.02051	-0.1896	-0.2032	-0.08386	-0.32254	-0.2119	-0.22968	-0.06069	-0.39866	-0.161	-0.18458	0.01873	-0.38788	-0.094	-0.12057	0.04363	-0.28476
Male	70-79	Leukemia (C91-95)	3e-05	-0.00014	8e-05	-0.00028	0.00052	-0.0069	-0.00687	0.00676	-0.02049	-0.3191	-0.31924	-0.16667	-0.47181	-0.3531	-0.35302	-0.21893	-0.48712	-0.1824	-0.18268	-0.01917	-0.34619	-0.0865	-0.08598	0.11367	-0.28562
Male	Total	Leukemia (C91-95)	0.0016	0.00831	0.00109	-0.01363	-0.00945	-0.0077	-0.0061	0.00445	-0.01665	-0.2319	-0.22359	-0.11794	-0.32923	-0.2418	-0.24071	-0.13232	-0.3491	-0.1298	-0.14343	-0.01905	-0.26782	-0.0593	-0.06875	0.05355	-0.19106
Female	30-39	Liver cancer (C22)	0.01711	-1.34578	18.3991	17.8223	18.3991	0.0312	0.04831	0.0924	0.00421	1.2671	-0.07868	0.2613	-0.41865	-18.541	-0.14187	0.23181	-0.51555	-18.57	-0.74771	-0.34783	-1.14759	-18.5872	-0.18805	0.27511	-0.65121
Female	40-49	Liver cancer (C22)	-0.00973	-0.04913	-0.0409	-0.16511	-0.16964	-0.0378	-0.04753	-0.0073	-0.08775	0.1253	0.07617	0.58224	-0.4299	0.1654	0.1245	0.50846	-0.25945	0.3811	0.21599	0.63212	-0.20014	0.2673	0.09766	0.59924	-0.40391
Female	50-59	Liver cancer (C22)	0.01065	0.05741	-0.03153	-0.0418	-0.0546	-0.0701	-0.05945	-0.03043	-0.08846	0.2211	0.27851	0.63372	-0.07669	0.2811	0.24957	0.63377	-0.13464	0.3114	0.2696	0.7017	-0.16249	0.5238	0.4692	0.81991	0.1185
Female	60-69	Liver cancer (C22)	-0.00115	-0.00671	-0.00879	-0.01137	-0.01307	0.0276	0.02645	0.05593	-0.00303	-0.1667	-0.17341	0.08059	-0.42741	-0.1253	-0.13409	0.17364	-0.44182	-0.0405	-0.05187	0.28282	-0.38656	-0.0964	-0.10947	0.17459	-0.39354
Female	70-79	Liver cancer (C22)	4e-05	0.0007	0.00118	0.00133	0.00153	-0.0097	-0.00966	0.0139	-0.03321	-0.1873	-0.1866	0.0088	-0.38199	-0.2017	-0.20052	0.0054	-0.40644	0.1121	0.11343	0.40444	-0.17758	0.0425	0.04403	0.29844	-0.21038
Female	Total	Liver cancer (C22)	0.00237	-0.02481	0.00945	-0.03387	-0.02145	-0.0108	-0.00843	0.00702	-0.02388	-0.1376	-0.16241	0.00346	-0.32829	-0.1426	-0.13315	0.04291	-0.30921	0.0659	0.03203	0.23621	-0.17215	0.0745	0.05305	0.23253	-0.12643
Male	30-39	Liver cancer (C22)	-0.04158	0.23687	0.16376	0.14357	0.34429	0.0298	-0.01178	0.06848	-0.09203	-0.0269	0.20997	0.80579	-0.38585	-0.0499	0.11386	0.65032	-0.4226	-0.0801	0.06347	0.66263	-0.53569	-0.104	0.24029	0.93533	-0.45476
Male	40-49	Liver cancer (C22)	-0.01778	0.04091	0.05527	0.08466	0.12975	-0.0811	-0.09888	-0.04416	-0.1536	-0.1691	-0.12819	0.32996	-0.58634	0.033	0.08827	0.51726	-0.34072	0.3654	0.45006	0.90302	-0.0029	0.1498	0.27955	0.86166	-0.30256
Male	50-59	Liver cancer (C22)	0.01	0.00339	0.00054	-0.00974	-0.02477	-0.0644	-0.0544	-0.02962	-0.07919	-0.4078	-0.40441	-0.06376	-0.74507	-0.201	-0.20046	0.14661	-0.54753	-0.2036	-0.21334	0.0602	-0.48688	-0.0183	-0.04307	0.20869	-0.29484
Male	60-69	Liver cancer (C22)	-0.00233	-0.0114	-0.01509	-0.02017	-0.0225	0.0167	0.01437	0.02989	-0.00114	-0.1944	-0.2058	-0.05063	-0.36097	-0.2318	-0.24689	-0.08319	-0.4106	-0.287	-0.30717	-0.16446	-0.44987	-0.2488	-0.2713	-0.08776	-0.45484
Male	70-79	Liver cancer (C22)	-5e-05	0.00013	0.00032	0.00018	0.00477	0.0105	0.01045	0.02817	-0.00727	-0.3144	-0.31427	-0.17817	-0.45038	-0.1154	-0.11508	0.04788	-0.27804	-0.1588	-0.15862	0.00221	-0.31946	-0.107	-0.10223	0.09871	-0.30316
Male	Total	Liver cancer (C22)	0.00029	-0.01154	-0.01384	-0.00693	-0.00188	-0.0047	-0.00441	0.01354	-0.02237	-0.245	-0.25654	-0.05888	-0.4542	-0.1629	-0.17674	0.02288	-0.37637	-0.1717	-0.17863	0.02316	-0.38042	-0.1079	-0.10978	0.10328	-0.32284
Female	30-39	Lung cancer (C33-34)	0.01006	0.40563	0.02901	0.01368	-0.08058	-0.0483	-0.03824	-0.00059	-0.07588	-0.5968	-0.19117	0.17992	-0.56226	-0.068	-0.03899	0.34548	-0.42345	0.0433	0.05698	0.57982	-0.46585	0.1055	0.02492	0.48525	-0.43541
Female	40-49	Lung cancer (C33-34)	-0.00031	-0.01324	-0.03035	-0.05366	-0.08338	-0.0871	-0.08741	-0.06925	-0.10556	-0.1438	-0.15704	0.10407	-0.41816	-0.1588	-0.18915	0.03358	-0.41187	-0.0265	-0.08016	0.15011	-0.31043	0.0809	-0.00248	0.24159	-0.24655
Female	50-59	Lung cancer (C33-34)	0.00491	0.01841	0.01893	0.01441	0.00741	-0.0369	-0.03199	-0.02206	-0.04191	-0.2097	-0.19129	-0.09187	-0.29072	-0.2301	-0.21117	-0.08703	-0.33531	-0.2298	-0.21539	-0.10995	-0.32082	-0.1567	-0.14929	-0.0174	-0.28119
Female	60-69	Lung cancer (C33-34)	-0.00108	-0.00604	-0.0079	-0.00969	-0.01249	0.0201	0.01902	0.02736	0.01068	-0.1569	-0.16294	-0.07612	-0.24976	-0.1669	-0.1748	-0.10374	-0.24586	-0.1377	-0.14739	-0.04136	-0.25343	-0.1438	-0.15629	-0.06298	-0.24961
Female	70-79	Lung cancer (C33-34)	-0.00013	0.00103	-0.00308	-0.00151	-0.00168	0.0255	0.02537	0.03503	0.01572	-0.1545	-0.15347	-0.07786	-0.22907	-0.0706	-0.07368	0.01343	-0.1608	0.0227	0.02119	0.10807	-0.06568	0.0766	0.07492	0.17351	-0.02367
Female	Total	Lung cancer (C33-34)	0.00075	0.01694	-0.00472	-0.00825	-0.01776	-0.0009	-0.00015	0.01972	-0.02002	-0.1482	-0.13126	0.07932	-0.34184	-0.1044	-0.10912	0.10377	-0.32201	-0.0363	-0.04455	0.18309	-0.27219	0.0067	-0.01106	0.22701	-0.24913
Male	30-39	Lung cancer (C33-34)	-0.00667	0.38484	0.38079	0.20886	0.07881	-0.0184	-0.02507	0.00966	-0.0598	-0.7259	-0.34106	0.07037	-0.7525	-0.5066	-0.12581	0.30199	-0.55361	-0.3774	-0.16854	0.13481	-0.47189	-0.1196	-0.04079	0.47544	-0.55701
Male	40-49	Lung cancer (C33-34)	-0.00148	-0.01294	-0.03015	-0.05315	-0.08255	-0.0948	-0.09628	-0.0771	-0.11547	-0.0195	-0.03244	0.14484	-0.20972	-0.1464	-0.17655	0.06382	-0.41692	-0.0808	-0.13395	0.11548	-0.38338	0.1059	0.02335	0.27056	-0.22385
Male	50-59	Lung cancer (C33-34)	0.00658	0.02422	0.02122	0.01579	0.00458	-0.0702	-0.06362	-0.05388	-0.07336	-0.1493	-0.12508	-0.04234	-0.20781	-0.2124	-0.19118	-0.08223	-0.30014	-0.1688	-0.15301	-0.03769	-0.26832	-0.2346	-0.23002	-0.11359	-0.34645
Male	60-69	Lung cancer (C33-34)	-0.00137	-0.00942	-0.01093	-0.01546	-0.0165	-0.0241	-0.02547	-0.01737	-0.03358	-0.1299	-0.13932	-0.05735	-0.22129	-0.1033	-0.11423	-0.03181	-0.19666	-0.098	-0.11346	-0.036	-0.19091	-0.0417	-0.0582	0.04359	-0.15998
Male	70-79	Lung cancer (C33-34)	-3e-05	0	-5e-05	-0.00114	0.00064	-0.016	-0.01603	-0.00974	-0.02233	-0.0973	-0.0973	-0.0287	-0.16591	-0.0811	-0.08115	-0.01879	-0.14352	0.023	0.02186	0.08358	-0.03985	0.0137	0.01434	0.08129	-0.0526
Male	Total	Lung cancer (C33-34)	0.00095	0.00424	-0.00315	-0.01639	-0.01056	-0.0343	-0.03335	-0.01395	-0.05274	-0.1109	-0.10666	0.0835	-0.29681	-0.0967	-0.09985	0.10328	-0.30298	-0.0427	-0.05909	0.15276	-0.27094	-0.0125	-0.02306	0.20105	-0.24718
Female	30-39	Melanoma of the skin (C43)	-0.00117	0.01473	0.02031	0.0243	0.02377	0.0324	0.03123	0.05	0.01247	-0.3803	-0.36557	-0.2001	-0.53104	-0.1733	-0.15299	0.00175	-0.30772	-0.3949	-0.3706	-0.13191	-0.6093	-0.4996	-0.47583	-0.28921	-0.66245
Female	40-49	Melanoma of the skin (C43)	-4e-05	-0.00183	-0.00362	-0.00581	-0.00832	0.0483	0.04826	0.06583	0.03069	-0.2018	-0.20363	-0.02743	-0.37982	-0.1747	-0.17832	-0.0315	-0.32514	0.0176	0.01179	0.20236	-0.17878	-0.1727	-0.18102	-0.00255	-0.35949
Female	50-59	Melanoma of the skin (C43)	-0.00026	-0.00051	-0.00043	-0.00015	0.00021	0.017	0.01674	0.0331	0.00039	-0.1958	-0.19631	-0.048	-0.34462	0.0472	0.04677	0.19882	-0.10529	0.2303	0.23015	0.40754	0.05276	0.1119	0.11211	0.30487	-0.08064
Female	60-69	Melanoma of the skin (C43)	-0.00104	-0.00722	-0.00949	-0.01227	-0.01403	0.0007	-0.00034	0.01428	-0.01497	-0.1913	-0.19852	-0.04241	-0.35464	-0.0941	-0.10359	0.01423	-0.22142	0.1207	0.10843	0.27774	-0.06089	0.0758	0.06177	0.22202	-0.09848
Female	70-79	Melanoma of the skin (C43)	6e-05	0.00057	0.00094	0.00108	0.00127	0.0035	0.00356	0.01662	-0.00951	-0.1298	-0.12923	0.01292	-0.27137	-0.1349	-0.13396	-0.00359	-0.26433	0.0343	0.03538	0.1736	-0.10284	0.0447	0.04597	0.22823	-0.13629
Female	Total	Melanoma of the skin (C43)	0.001	-0.00456	0.00788	-0.01771	-0.02179	0.0145	0.0155	0.02396	0.00703	-0.1974	-0.20196	-0.11088	-0.29303	-0.0837	-0.07582	0.00777	-0.15941	0.05	0.03229	0.14018	-0.0756	-0.0072	-0.02899	0.07001	-0.12798
Male	30-39	Melanoma of the skin (C43)	-0.00128	0.01991	0.02625	0.03076	0.02915	0.0199	0.01862	0.04797	-0.01074	-0.3172	-0.29729	-0.09446	-0.50011	-0.5578	-0.53155	-0.17896	-0.88415	-0.3507	-0.31994	0.06849	-0.70836	-0.1383	-0.10915	0.23645	-0.45474
Male	40-49	Melanoma of the skin (C43)	-0.00035	-0.00468	-0.00937	-0.01494	-0.0214	0.0189	0.01855	0.03978	-0.00267	-0.136	-0.14068	0.12638	-0.40774	-0.1045	-0.11387	0.06472	-0.29247	-0.0291	-0.04404	0.15237	-0.24046	0.0103	-0.0111	0.22361	-0.2458
Male	50-59	Melanoma of the skin (C43)	0.00323	0.00596	0.0047	0.00089	-0.00429	0.0019	0.00513	0.02421	-0.01396	-0.089	-0.08304	0.13642	-0.3025	-0.0645	-0.0598	0.09217	-0.21176	0.1179	0.11879	0.32246	-0.08488	0.2261	0.22181	0.41235	0.03127
Male	60-69	Melanoma of the skin (C43)	-0.002	-0.01195	-0.0156	-0.02049	-0.02296	-0.0022	-0.0042	0.01085	-0.01926	-0.1323	-0.14425	0.05824	-0.34673	-0.1013	-0.1169	0.05298	-0.28677	0.1332	0.11271	0.2688	-0.04337	0.0532	0.03024	0.23099	-0.17051
Male	70-79	Melanoma of the skin (C43)	0.00017	-0.00076	-0.0006	-0.00115	-0.00033	0.0105	0.01067	0.02325	-0.00191	-0.2177	-0.21846	-0.08308	-0.35383	-0.141	-0.1416	-0.01184	-0.27136	-0.108	-0.10915	0.02006	-0.23837	0.0306	0.03027	0.17677	-0.11624
Male	Total	Melanoma of the skin (C43)	0.00041	0.00157	-0.00983	0.00404	-0.00947	0.0093	0.00971	0.0182	0.00122	-0.1814	-0.17983	-0.0775	-0.28216	-0.1305	-0.14033	-0.05314	-0.22751	-0.0139	-0.00986	0.08066	-0.10037	0.0764	0.06693	0.1613	-0.02744
Female	30-39	Multiple myeloma (C88+C90)	-0.02006		0.00629	0.03212	0.13593	0.0312	0.01114	0.03436	-0.01209	-0.0138				-0.0345	-0.02821	0.10939	-0.16581	-0.0634	-0.03128	0.13341	-0.19596	-0.0806	0.05533	0.28012	-0.16945
Female	40-49	Multiple myeloma (C88+C90)	-0.00984	21.3034	0.11	0.32789	-0.07032	0.0205	0.01066	0.05021	-0.02889	-22.1765	-0.87308	-0.57041	-1.17575	-0.4073	-0.2973	0.06763	-0.66224	-0.2676	0.06029	0.49198	-0.37141	-0.2678	-0.33812	0.10846	-0.78469
Female	50-59	Multiple myeloma (C88+C90)	0.00279	0.08877	0.00309	0.0837	-0.00397	0.0032	0.00599	0.03864	-0.02666	-0.0389	0.04987	0.36388	-0.26414	-0.1263	-0.12321	0.25964	-0.50607	-0.4772	-0.3935	0.01966	-0.80667	-0.328	-0.33197	0.06029	-0.72423
Female	60-69	Multiple myeloma (C88+C90)	-0.00186	-0.01292	-0.01701	-0.02236	-0.02599	0.0112	0.00934	0.03443	-0.01575	-0.0548	-0.06772	0.13926	-0.2747	-0.224	-0.24101	0.03972	-0.52174	-0.1755	-0.19786	0.01636	-0.41207	0.1102	0.08421	0.32988	-0.16146
Female	70-79	Multiple myeloma (C88+C90)	0.00058	-0.00059	-0.00031	-0.00059	-0.00078	-0.0072	-0.00662	0.01915	-0.03239	-0.3713	-0.37189	-0.1242	-0.61958	-0.1336	-0.13391	0.12614	-0.39396	-0.3292	-0.32979	-0.07833	-0.58125	-0.121	-0.12178	0.16226	-0.40582
Female	Total	Multiple myeloma (C88+C90)	-0.00212	0.06355	0.03046	0.05654	0.00112	-0.0004	-0.00252	0.01699	-0.02202	-0.2617	-0.19815	0.01704	-0.41334	-0.1991	-0.16864	0.04929	-0.38656	-0.2655	-0.20896	0.00525	-0.42317	-0.0385	-0.03738	0.18421	-0.25898
Male	30-39	Multiple myeloma (C88+C90)	-0.01363	17.2713	17.2865	17.2656	17.6655	0.0298	0.01617	0.07106	-0.03872	-17.5301	-0.25877	0.03414	-0.55167	-17.5531	-0.26657	0.13992	-0.67307	-17.5833	-0.31773	0.07392	-0.70938	-17.6072	0.05835	0.69182	-0.57513
Male	40-49	Multiple myeloma (C88+C90)	0.01227	0.07015	0.15528	0.08637	-0.24585	0.0019	0.01417	0.05801	-0.02968	-0.2494	-0.17925	0.26725	-0.62575	-0.1835	-0.02822	0.46575	-0.52219	-0.2438	-0.15743	0.35315	-0.66801	0.1874	-0.05845	0.46292	-0.57982
Male	50-59	Multiple myeloma (C88+C90)	0.0044	-0.00738	-0.00845	-0.01346	-0.02077	0.0511	0.0555	0.08639	0.02461	-0.4358	-0.44318	-0.14422	-0.74215	-0.3213	-0.32975	0.09696	-0.75646	-0.3943	-0.40776	-0.05941	-0.75611	-0.2484	-0.26917	0.0744	-0.61275
Male	60-69	Multiple myeloma (C88+C90)	-0.002	-0.01313	-0.01707	-0.02246	-0.02521	-0.0055	-0.0075	0.01917	-0.03417	-0.2142	-0.22733	0.04383	-0.49849	-0.0987	-0.11577	0.16607	-0.39762	0.3019	0.27944	0.5322	0.02668	0.0322	0.00699	0.284	-0.27001
Male	70-79	Multiple myeloma (C88+C90)	0.00017	-0.00093	-0.00065	-0.00131	-0.00037	0.0035	0.00367	0.02815	-0.02081	-0.3056	-0.30653	-0.07766	-0.5354	-0.2358	-0.23645	0.02982	-0.50273	-0.0337	-0.03501	0.23918	-0.3092	-0.1561	-0.15647	0.14557	-0.45852
Male	Total	Multiple myeloma (C88+C90)	0.00115	-0.00665	-0.01024	-0.03457	-0.0453	0.01	0.01115	0.02792	-0.00561	-0.312	-0.31865	-0.15587	-0.48143	-0.1965	-0.20674	-0.02337	-0.3901	-0.0349	-0.06947	0.13073	-0.26966	-0.0534	-0.0987	0.07698	-0.27437
Female	30-39	Non-Hodgkin lymphoma (C82-86, C96)	0.00452	-0.06699	-0.06937	-0.07263	-0.07804	0.0062	0.01072	0.04772	-0.02627	0.4502	0.38321	0.63932	0.1271	0.342	0.27263	0.57538	-0.03013	0.264	0.19137	0.53054	-0.14781	0.0422	-0.03584	0.38421	-0.4559
Female	40-49	Non-Hodgkin lymphoma (C82-86, C96)	-0.00019	-0.00785	-0.01609	-0.02653	-0.03917	0.027	0.02681	0.05646	-0.00284	-0.1645	-0.17235	0.07379	-0.4185	-0.3118	-0.32789	-0.10696	-0.54882	-0.0025	-0.02903	0.23162	-0.28968	-0.179	-0.21817	0.11205	-0.54839
Female	50-59	Non-Hodgkin lymphoma (C82-86, C96)	0.00273	0.00765	0.00718	0.0044	0.00047	0.0112	0.01393	0.03449	-0.00664	0.0889	0.09655	0.31714	-0.12404	-0.108	-0.10082	0.09897	-0.3006	-0.0438	-0.0394	0.19888	-0.27768	-0.024	-0.02353	0.23259	-0.27964
Female	60-69	Non-Hodgkin lymphoma (C82-86, C96)	-0.00144	-0.00917	-0.01209	-0.01573	-0.01808	0.0145	0.01306	0.02974	-0.00362	0.1406	0.13143	0.25411	0.00876	-0.028	-0.04009	0.10791	-0.1881	-0.0557	-0.07143	0.08998	-0.23284	0.1064	0.08832	0.26794	-0.09131
Female	70-79	Non-Hodgkin lymphoma (C82-86, C96)	1e-05	0.00105	0.00169	0.00187	0.00223	0.0277	0.02771	0.04356	0.01186	0.0582	0.05925	0.17856	-0.06006	-0.0336	-0.03191	0.12666	-0.19048	-0.0025	-0.00063	0.17309	-0.17435	0.0087	0.01093	0.1631	-0.14124
Female	Total	Non-Hodgkin lymphoma (C82-86, C96)	0.00048	-0.01375	-0.00819	-0.01463	-0.01233	0.0168	0.01728	0.03024	0.00431	0.115	0.10125	0.22546	-0.02295	-0.0532	-0.06139	0.08381	-0.20659	0.0118	-0.00283	0.13267	-0.13834	0.0537	0.04137	0.18802	-0.10528
Male	30-39	Non-Hodgkin lymphoma (C82-86, C96)	-0.00723	0.03604	0.13602	0.05651	0.06158	0.0274	0.02017	0.06294	-0.02261	-0.5577	-0.52166	-0.15953	-0.88378	-0.0336	0.10242	0.53421	-0.32938	-0.3899	-0.33339	0.11691	-0.78369	-0.3062	-0.24462	0.17293	-0.66217
Male	40-49	Non-Hodgkin lymphoma (C82-86, C96)	-0.00043	-0.00598	-0.01219	-0.0195	-0.02819	0.0016	0.00117	0.02723	-0.02489	0.2615	0.25552	0.48619	0.02484	0.0017	-0.01049	0.2701	-0.29107	0.0401	0.0206	0.39	-0.34879	0.0981	0.06991	0.38683	-0.24701
Male	50-59	Non-Hodgkin lymphoma (C82-86, C96)	0.00307	0.00644	0.00525	0.00162	-0.00347	0.0061	0.00917	0.02971	-0.01137	-0.0185	-0.01206	0.1848	-0.20891	-0.085	-0.07975	0.18864	-0.34814	0.0518	0.05342	0.26544	-0.1586	-0.0757	-0.07917	0.21681	-0.37515
Male	60-69	Non-Hodgkin lymphoma (C82-86, C96)	-0.00161	-0.00916	-0.01195	-0.01563	-0.01734	0.0209	0.01929	0.03574	0.00284	-0.0399	-0.04906	0.08008	-0.17819	0.0825	0.07055	0.29247	-0.15137	0.0579	0.04227	0.23491	-0.15038	0.0291	0.01176	0.20153	-0.178
Male	70-79	Non-Hodgkin lymphoma (C82-86, C96)	0.00017	-0.00079	-0.00062	-0.00116	-0.00021	0.0152	0.01537	0.03457	-0.00383	0.1848	0.18401	0.35563	0.01239	-0.0499	-0.05052	0.11711	-0.21815	0.0682	0.06704	0.25137	-0.11729	0.0936	0.09339	0.26687	-0.08008
Male	Total	Non-Hodgkin lymphoma (C82-86, C96)	-0.00185	-0.00483	-0.00186	0.00512	-0.00016	0.015	0.01315	0.02377	0.00254	0.0408	0.03597	0.14238	-0.07045	0.0036	0.00174	0.12281	-0.11932	0.0459	0.05102	0.16824	-0.06619	0.0471	0.04694	0.16832	-0.07443
Female	30-39	Oesophageal cancer (C15)	0.01063		-0.03015	0.08492	0.81781	0.0312	0.04183	0.04633	0.03734	-0.0138				-0.0345	-0.06465	-0.04153	-0.08776	-0.0634	0.02152	0.07078	-0.02774	-0.0806	0.73721	0.76447	0.70995
Female	40-49	Oesophageal cancer (C15)	-0.01465	-0.05158	-0.03227	0.2159	0.70714	-0.0249	-0.03955	-0.0027	-0.07639	0.0395	-0.01208	0.27609	-0.30025	0.0667	0.03443	0.42204	-0.35317	0.0977	0.3136	0.7841	-0.15691	0.143	0.85014	1.10659	0.59369
Female	50-59	Oesophageal cancer (C15)	0.03586	0.03606	-0.15746	0.08698	-0.00043	-0.0928	-0.05694	-0.02175	-0.09213	0.0686	0.10466	0.49753	-0.28821	0.1513	-0.00616	0.51684	-0.52916	0.4643	0.55128	0.94319	0.15937	0.1657	0.16527	0.57121	-0.24068
Female	60-69	Oesophageal cancer (C15)	-0.00353	-0.0141	-0.01317	-0.01256	0.06871	-0.0616	-0.06513	-0.02925	-0.10101	0.3344	0.3203	0.63206	0.00853	0.4804	0.46723	0.88733	0.04712	0.484	0.47144	0.81386	0.12901	0.284	0.35271	0.73993	-0.0345
Female	70-79	Oesophageal cancer (C15)	-0.00777	0.11291	0.02624	0.03398	0.04166	0.0288	0.02103	0.0639	-0.02184	-0.1466	-0.03369	0.35973	-0.42712	-0.1899	-0.16366	0.28603	-0.61335	-0.3126	-0.27862	0.15963	-0.71687	-0.2664	-0.22474	0.25478	-0.70427
Female	Total	Oesophageal cancer (C15)	0.00488	0.06936	-0.08061	0.03344	0.02804	-0.0386	-0.03372	-0.01195	-0.05549	0.1124	0.18176	0.3923	-0.02877	0.2166	0.13599	0.39325	-0.12127	0.1491	0.18254	0.4235	-0.05841	0.1928	0.22084	0.47185	-0.03016
Male	30-39	Oesophageal cancer (C15)	0.02676	-0.52042	-0.66676	-0.57254	-0.76979	0.0298	0.05656	0.24183	-0.12871	-0.0269	-0.54732	0.70384	-1.79847	-0.0499	-0.71666	0.60846	-2.04177	-0.0801	-0.65264	1.00689	-2.31216	-0.104	-0.87379	0.73896	-2.48654
Male	40-49	Oesophageal cancer (C15)	0.02081	-0.16579	-0.17744	-0.20675	-0.24232	-0.0829	-0.06209	-0.00594	-0.11824	-0.0885	-0.25429	0.21122	-0.7198	-0.21	-0.38744	0.08984	-0.86472	0.4052	0.19845	0.74673	-0.34983	0.1752	-0.06712	0.47578	-0.61002
Male	50-59	Oesophageal cancer (C15)	0.00592	0.01807	0.01743	0.0109	0.00096	-0.0598	-0.05388	-0.03305	-0.07472	-0.1048	-0.08673	0.13325	-0.30671	-0.2139	-0.19647	0.07422	-0.46717	-0.3555	-0.3446	-0.05142	-0.63778	-0.1247	-0.12374	0.16028	-0.40776
Male	60-69	Oesophageal cancer (C15)	-0.00117	-0.00619	-0.00793	-0.01034	-0.01133	-0.0037	-0.00487	0.01546	-0.02521	-0.0728	-0.07899	0.09773	-0.25571	-0.1015	-0.10943	0.07433	-0.29319	-0.1908	-0.20114	0.00458	-0.40685	-0.2157	-0.22703	0.0124	-0.46647
Male	70-79	Oesophageal cancer (C15)	1e-05	0.00021	0.0001	0.00035	-2e-05	-0.0069	-0.00689	0.01745	-0.03124	-0.0999	-0.09969	0.17879	-0.37817	0.0316	0.0317	0.24546	-0.18207	-0.0134	-0.01305	0.25099	-0.27708	-0.0064	-0.00642	0.24416	-0.25701
Male	Total	Oesophageal cancer (C15)	0.00362	-0.03669	-0.02517	-0.04974	-0.04603	-0.0235	-0.01988	-0.00035	-0.03941	-0.0675	-0.10419	0.09812	-0.30651	-0.1001	-0.12527	0.09263	-0.34317	-0.136	-0.18574	0.03387	-0.40535	-0.094	-0.14003	0.09375	-0.37382
Female	30-39	Other	-0.00227	0.09159	0.03142	0.03759	0.03741	-0.0255	-0.02777	-0.00427	-0.05127	-0.3749	-0.28331	-0.04218	-0.52444	-0.3843	-0.35288	-0.07244	-0.63332	-0.3565	-0.31891	-0.0028	-0.63502	-0.2495	-0.21209	0.11171	-0.5359
Female	40-49	Other	-0.00014	-0.0074	-0.01488	-0.02434	-0.03569	-0.0324	-0.03254	-0.01309	-0.05199	-0.207	-0.2144	-0.0236	-0.4052	-0.2425	-0.25738	-0.0726	-0.44217	-0.0842	-0.10854	0.14636	-0.36343	-0.1243	-0.15999	0.06987	-0.38985
Female	50-59	Other	0.00298	0.00882	0.00842	0.00543	0.00587	-0.0266	-0.02362	-0.00773	-0.0395	-0.2277	-0.21888	-0.08154	-0.35622	-0.2668	-0.25838	-0.11548	-0.40128	-0.268	-0.26257	-0.10158	-0.42356	-0.0453	-0.03943	0.17381	-0.25268
Female	60-69	Other	-0.00143	-0.01167	-0.01513	-0.01973	-0.02282	-0.0285	-0.02993	-0.01702	-0.04284	-0.2652	-0.27687	-0.09728	-0.45647	-0.2173	-0.23243	-0.11577	-0.3491	-0.19	-0.20973	-0.09621	-0.32324	-0.2087	-0.23152	-0.08644	-0.37659
Female	70-79	Other	7e-05	0.00157	0.0026	0.0029	0.00338	-0.0203	-0.02023	-0.00953	-0.03094	-0.3002	-0.29863	-0.1829	-0.41435	-0.3227	-0.3201	-0.21465	-0.42555	-0.3261	-0.3232	-0.19672	-0.44969	-0.1511	-0.14772	-0.02245	-0.27298
Female	Total	Other	0.00067	0.00915	0.01209	0.01034	-0.00149	-0.0284	-0.02773	-0.02029	-0.03518	-0.2859	-0.27675	-0.19067	-0.36282	-0.3078	-0.29571	-0.19732	-0.3941	-0.2579	-0.24756	-0.15961	-0.33551	-0.1178	-0.11929	-0.02725	-0.21132
Male	30-39	Other	0.00109	-0.00641	-0.00287	-0.001	-0.00479	-0.014	-0.01291	0.0171	-0.04292	-0.3938	-0.40021	-0.09962	-0.70081	-0.2365	-0.23937	0.11305	-0.5918	0.0541	0.0531	0.33369	-0.22748	-0.0279	-0.03269	0.35851	-0.4239
Male	40-49	Other	-0.00051	0.00158	-0.01432	-0.03147	-0.03379	-0.0145	-0.01501	0.00169	-0.03171	-0.2494	-0.24782	-0.12585	-0.36979	-0.1169	-0.13122	0.09705	-0.3595	-0.152	-0.18347	0.0048	-0.37174	-0.2916	-0.32539	-0.13343	-0.51734
Male	50-59	Other	0.00389	0.0095	0.00835	0.00931	-0.0073	-0.0294	-0.02551	-0.01165	-0.03936	-0.1619	-0.1524	-0.03918	-0.26562	-0.2733	-0.26495	-0.05999	-0.46991	-0.2318	-0.22249	-0.05348	-0.39151	-0.0282	-0.0355	0.11452	-0.18552
Male	60-69	Other	-0.00165	-0.01093	-0.01421	-0.01848	-0.01754	-0.0231	-0.02475	-0.0113	-0.03821	-0.2428	-0.25373	-0.14783	-0.35964	-0.4093	-0.42351	-0.31157	-0.53546	-0.2388	-0.25728	-0.1107	-0.40386	-0.1912	-0.20874	-0.05925	-0.35823
Male	70-79	Other	0.00014	-0.00071	-0.00042	-0.00096	-3e-05	-0.0079	-0.00776	0.00413	-0.01965	-0.4864	-0.48711	-0.38753	-0.5867	-0.5477	-0.54812	-0.41575	-0.6805	-0.5601	-0.56106	-0.40132	-0.7208	-0.169	-0.16903	-0.02613	-0.31192
Male	Total	Other	0.00117	-0.00194	0.00637	-0.01269	-0.0026	-0.0172	-0.01603	-0.00846	-0.0236	-0.3408	-0.34274	-0.2666	-0.41888	-0.4286	-0.42223	-0.33487	-0.50959	-0.3526	-0.36529	-0.27397	-0.4566	-0.15	-0.1526	-0.06067	-0.24454
Female	30-39	Ovarian cancer (C56)	-0.00184	0.09066	0.10129	0.03381	0.03339	0.0054	0.00356	0.03705	-0.02994	0.1083	0.19896	0.49822	-0.1003	0.0058	0.10709	0.4152	-0.20102	0.0686	0.10241	0.46122	-0.25641	-0.0841	-0.05071	0.27552	-0.37694
Female	40-49	Ovarian cancer (C56)	-0.00029	-0.0081	-0.01699	-0.02843	-0.04234	-0.0079	-0.00819	0.01297	-0.02935	-0.2015	-0.2096	-0.02877	-0.39043	-0.0599	-0.07689	0.11152	-0.2653	-0.0532	-0.08163	0.1686	-0.33187	-0.1007	-0.14304	0.11478	-0.40086
Female	50-59	Ovarian cancer (C56)	0.0014	-0.00456	-0.00022	-0.00166	-0.00353	-0.0078	-0.0064	0.01036	-0.02317	0.0294	0.02484	0.1699	-0.12021	-0.0458	-0.04602	0.12656	-0.2186	-0.0985	-0.10016	0.08915	-0.28946	-0.0638	-0.06733	0.14682	-0.28148
Female	60-69	Ovarian cancer (C56)	-0.00046	-0.00473	-0.00617	-0.00791	-0.00908	-0.0234	-0.02386	-0.00879	-0.03894	-0.01	-0.01473	0.11808	-0.14755	0.054	0.04783	0.18635	-0.09068	-0.0832	-0.09111	0.05536	-0.23757	0.1522	0.14312	0.30941	-0.02317
Female	70-79	Ovarian cancer (C56)	-6e-05	0.00059	0.00086	0.00099	0.00117	-0.0193	-0.01936	-0.00316	-0.03555	-0.1155	-0.11491	0.05887	-0.2887	-0.0534	-0.05254	0.09798	-0.20305	-0.0162	-0.01521	0.14744	-0.17787	0.0245	0.02567	0.19461	-0.14328
Female	Total	Ovarian cancer (C56)	0.00299	-0.00893	-0.00299	-0.01178	-0.02047	-0.0154	-0.01241	-0.00034	-0.02448	-0.0642	-0.07313	0.04348	-0.18974	-0.0204	-0.02339	0.09875	-0.14554	-0.0558	-0.06758	0.05959	-0.19475	0.0109	-0.00957	0.13079	-0.14993
Male	30-39	Ovarian cancer (C56)						0.0298				-0.0269				-0.0499				-0.0801				-0.104
Male	40-49	Ovarian cancer (C56)						-0.0281				0.042				0.0734				0.1076				0.1413
Male	50-59	Ovarian cancer (C56)						0.018				-0.0736				-0.1083				-0.1482				-0.2018
Male	60-69	Ovarian cancer (C56)						-0.0204				0.0757				0.1169				0.1601				0.1958
Male	70-79	Ovarian cancer (C56)						-0.0214				-0.0105				-0.0039				0.0071				0.0118
Male	Total	Ovarian cancer (C56)						-0.005				-0.0019				0.001				0.0022				0.0083
Female	30-39	Pancreatic cancer (C25)	-0.16665	-0.11736	18.2328	0.37209	0.34693	0.168	0.00135	0.06524	-0.06254	0.4032	0.28584	0.62816	-0.05649	-18.4548	-0.222	0.1679	-0.6119	-0.0153	0.35679	1.04749	-0.33391	-0.1694	0.17753	0.69641	-0.34136
Female	40-49	Pancreatic cancer (C25)	0.0009	-0.05824	-0.02351	-0.0937	-0.08342	0.0032	0.0041	0.03805	-0.02985	0.0058	-0.05244	0.30953	-0.41441	0.2441	0.22059	0.57282	-0.13165	0.0077	-0.086	0.35551	-0.52751	-0.0896	-0.17302	0.26514	-0.61118
Female	50-59	Pancreatic cancer (C25)	0.00466	0.01332	0.01312	0.00856	0.00204	0.0002	0.00486	0.0307	-0.02098	-0.0788	-0.06548	0.16599	-0.29696	-0.1588	-0.14568	0.10085	-0.39222	0.0123	0.02086	0.26027	-0.21855	-0.1568	-0.15476	0.23326	-0.54278
Female	60-69	Pancreatic cancer (C25)	-0.00215	-0.00929	-0.0201	-0.02203	-0.02249	0.0138	0.01165	0.02799	-0.00469	-0.0917	-0.10099	0.04529	-0.24726	-0.1472	-0.1673	-0.01089	-0.32371	-0.0361	-0.05813	0.12726	-0.24353	-0.003	-0.02549	0.1424	-0.19339
Female	70-79	Pancreatic cancer (C25)	5e-05	0.00161	0.00266	0.00302	0.00843	0.0061	0.00615	0.01958	-0.00728	0.0103	0.01191	0.13889	-0.11506	-0.0628	-0.06014	0.06296	-0.18324	0.017	0.02002	0.17266	-0.13262	-0.0368	-0.02837	0.11669	-0.17343
Female	Total	Pancreatic cancer (C25)	-0.00107	-0.00557	-9e-05	-0.00764	0.00103	0.0073	0.00623	0.01886	-0.00639	-0.0517	-0.05727	0.08536	-0.1999	-0.1208	-0.12089	0.0307	-0.27249	-0.0257	-0.03334	0.1223	-0.18899	-0.0137	-0.01267	0.13523	-0.16058
Male	30-39	Pancreatic cancer (C25)	0.11639	-0.74263	18.2214	17.9985	18.0375	-0.1271	-0.01071	0.06519	-0.0866	1.0897	0.34707	0.91654	-0.2224	-18.5639	-0.34246	0.24674	-0.93165	-18.4371	-0.43859	0.20975	-1.08692	-18.3041	-0.26659	0.46967	-1.00285
Male	40-49	Pancreatic cancer (C25)	-0.00286	-0.00882	-0.0215	-0.03831	-0.02506	-0.0132	-0.01606	0.01153	-0.04365	0.0369	0.02808	0.33211	-0.27596	-0.0982	-0.1197	0.11975	-0.35914	-0.1741	-0.21241	0.0352	-0.46001	0.0758	0.05074	0.33179	-0.2303
Male	50-59	Pancreatic cancer (C25)	0.0062	0.01447	0.01318	0.00643	-0.00366	-0.0215	-0.0153	0.00241	-0.03301	0.0331	0.04757	0.21606	-0.12092	-0.0889	-0.07572	0.11688	-0.26832	-0.0431	-0.03667	0.17572	-0.24906	-0.0833	-0.08696	0.10102	-0.27493
Male	60-69	Pancreatic cancer (C25)	-0.00176	-0.00723	-0.01614	-0.01418	-0.02207	0.005	0.00324	0.01566	-0.00919	-0.0992	-0.10643	0.02762	-0.24049	-0.124	-0.14014	-0.02981	-0.25047	-0.1487	-0.16288	-0.02593	-0.29983	-0.0581	-0.08017	0.08938	-0.24973
Male	70-79	Pancreatic cancer (C25)	4e-05	-0.00016	6e-05	-0.00033	0.00041	0.0192	0.01924	0.03078	0.00769	0.0445	0.04434	0.16854	-0.07987	-0.0813	-0.08124	0.04644	-0.20892	-0.1928	-0.19313	-0.08593	-0.30033	-0.1323	-0.13189	0.00951	-0.2733
Male	Total	Pancreatic cancer (C25)	0.0031	-0.01791	-0.02165	-0.02311	-0.01398	0.0002	0.0033	0.01693	-0.01034	-0.0101	-0.02801	0.10898	-0.165	-0.0556	-0.07725	0.0509	-0.20539	-0.124	-0.14711	0.0032	-0.29741	-0.0302	-0.04418	0.10965	-0.19801
Female	30-39	Prostate cancer (C61)						0.0312				-0.0138				-0.0345				-0.0634				-0.0806
Female	40-49	Prostate cancer (C61)						-0.0249				0.0395				0.0667				0.0977				0.143
Female	50-59	Prostate cancer (C61)						0.026				-0.0711				-0.1072				-0.1495				-0.1874
Female	60-69	Prostate cancer (C61)						-0.0168				0.0672				0.1063				0.1485				0.2059
Female	70-79	Prostate cancer (C61)						-0.0103				-0.0165				-0.0207				-0.0221				-0.0191
Female	Total	Prostate cancer (C61)						-0.0008				0.0007				0.0024				0.0025				0.0166
Male	30-39	Prostate cancer (C61)	-0.01224	-0.00236	0.16415	0.90784	0.10118	0.0298	0.01756	0.05714	-0.02202	-0.0269	-0.02926	0.13424	-0.19275	-0.0499	0.11425	0.29818	-0.06967	-0.0801	0.82774	1.11074	0.54474	-0.104	-0.00282	0.20655	-0.2122
Male	40-49	Prostate cancer (C61)	-0.01722	-0.01046	0.01536	-0.02499	-0.05231	0.0472	0.02998	0.08991	-0.02995	-0.133	-0.14346	0.30247	-0.58939	-0.251	-0.23564	0.23469	-0.70598	-0.1828	-0.20779	0.30785	-0.72344	-0.2595	-0.31181	0.27527	-0.8989
Male	50-59	Prostate cancer (C61)	0.00974	0.02944	0.03054	0.02134	0.00547	-0.0154	-0.00566	0.00871	-0.02004	-0.083	-0.05356	0.07313	-0.18025	-0.1393	-0.10876	0.06969	-0.28721	-0.0217	-0.00036	0.13553	-0.13625	0.0745	0.07997	0.25093	-0.09099
Male	60-69	Prostate cancer (C61)	-0.00298	-0.02134	-0.02827	-0.03791	-0.04291	-0.0099	-0.01288	-0.00352	-0.02223	-0.1312	-0.15254	-0.08966	-0.21541	-0.1661	-0.19437	-0.11994	-0.26881	0.0513	0.01339	0.08783	-0.06106	0.1766	0.13369	0.21679	0.05059
Male	70-79	Prostate cancer (C61)	0.00012	-0.00059	-0.00044	-0.00086	-0.00015	0.0003	0.00042	0.00864	-0.0078	-0.2599	-0.26049	-0.19997	-0.32102	-0.189	-0.18944	-0.11775	-0.26112	-0.0467	-0.04756	0.02479	-0.1199	0.0875	0.08735	0.18047	-0.00578
Male	Total	Prostate cancer (C61)	0.00177	-0.01301	-0.01409	-0.02877	-0.02029	-0.0118	-0.01003	0.00924	-0.02931	-0.1814	-0.19441	0.00605	-0.39486	-0.1527	-0.16679	0.04486	-0.37844	0.0326	0.00383	0.22403	-0.21636	0.1775	0.15721	0.38299	-0.06857
Female	30-39	Stomach cancer (C16)	0.29352	17.5207	-2.74452	16.7588	16.0901	-0.2894	0.00412	0.05055	-0.04232	-17.0682	0.45252	0.91022	-0.00519	2.8369	0.09238	0.55273	-0.36796	-16.4766	0.28223	0.76056	-0.19611	-16.1733	-0.08321	0.41121	-0.57764
Female	40-49	Stomach cancer (C16)	0.00044	-0.0553	-0.06612	-0.07987	-0.09651	-0.0512	-0.05076	-0.01455	-0.08698	-0.0344	-0.0897	0.31654	-0.49595	0.1572	0.09108	0.45364	-0.27148	0.6306	0.55073	0.91339	0.18806	0.1101	0.01359	0.43947	-0.4123
Female	50-59	Stomach cancer (C16)	0.00298	0.00932	0.00903	0.00604	0.00188	-0.0392	-0.03622	-0.00723	-0.06522	0.1611	0.17042	0.44842	-0.10758	-0.1353	-0.12627	0.30316	-0.5557	0.0635	0.06954	0.34753	-0.20846	0.0411	0.04298	0.38352	-0.29757
Female	60-69	Stomach cancer (C16)	-0.00175	-0.01312	-0.01722	-0.02262	-0.01855	-0.041	-0.04275	-0.02518	-0.06033	-0.0731	-0.08622	0.06138	-0.23383	0.1464	0.12918	0.30819	-0.04983	0.0135	-0.00912	0.24691	-0.26514	0.0499	0.03135	0.23788	-0.17517
Female	70-79	Stomach cancer (C16)	-6e-05	0.00709	-0.00076	0.00445	0.00529	-0.038	-0.03806	-0.02177	-0.05435	-0.1017	-0.09461	0.04968	-0.23889	-0.1014	-0.10216	0.0619	-0.26623	-0.0988	-0.09435	0.05426	-0.24296	-0.0166	-0.01131	0.1699	-0.19252
Female	Total	Stomach cancer (C16)	0.00222	-0.00016	-0.02369	-0.0096	-0.01005	-0.0466	-0.04438	-0.03201	-0.05675	-0.0754	-0.07556	0.04856	-0.19969	0.03	0.00631	0.15906	-0.14644	0.0114	0.0018	0.14156	-0.13796	0.0837	0.07365	0.21048	-0.06317
Male	30-39	Stomach cancer (C16)	0.17729	16.4262	-1.97574	16.5695	-2.24467	-0.2314	-0.05411	-0.00485	-0.10336	-16.5601	-0.13393	0.18537	-0.45323	2.4656	0.48986	0.95556	0.02415	-16.0909	0.47863	1.07325	-0.11599	2.7516	0.50693	0.99765	0.0162
Male	40-49	Stomach cancer (C16)	-0.00343	-0.02163	0.0087	0.04249	-0.03059	-0.0445	-0.04793	-0.01329	-0.08257	0.2308	0.20917	0.53755	-0.11922	-0.286	-0.2773	0.06524	-0.61984	0.226	0.26849	0.65118	-0.1142	-0.056	-0.08659	0.37197	-0.54515
Male	50-59	Stomach cancer (C16)	0.00508	0.01392	0.01295	0.00726	-0.00127	-0.0387	-0.03362	-0.01509	-0.05216	-0.3156	-0.30168	-0.02578	-0.57758	-0.0818	-0.06885	0.16049	-0.29819	-0.1405	-0.13324	0.08957	-0.35605	-0.2625	-0.26377	-0.01658	-0.51097
Male	60-69	Stomach cancer (C16)	-0.00207	-0.01472	-0.01926	-0.02099	-0.03323	-0.0269	-0.02897	-0.01696	-0.04098	-0.0676	-0.08232	0.13378	-0.29842	-0.0666	-0.08586	0.05334	-0.22506	-0.1088	-0.12979	0.01076	-0.27034	-0.1486	-0.18183	-0.03405	-0.32962
Male	70-79	Stomach cancer (C16)	0.00041	-0.00658	-0.00253	-0.0034	-0.00243	-0.0508	-0.05039	-0.03901	-0.06177	-0.1326	-0.13918	0.00106	-0.27941	-0.0429	-0.04543	0.07245	-0.16331	0.0484	0.045	0.19492	-0.10492	0.061	0.05857	0.21711	-0.09997
Male	Total	Stomach cancer (C16)	0.00192	-0.01021	-0.02056	-0.00445	-0.0217	-0.0438	-0.04188	-0.03027	-0.05348	-0.1191	-0.12931	0.01119	-0.26981	-0.0196	-0.04016	0.08419	-0.16451	-0.0254	-0.02985	0.11586	-0.17555	-0.0317	-0.0534	0.09034	-0.19714
Female	30-39	Testicular cancer (C62)						0.0312				-0.0138				-0.0345				-0.0634				-0.0806
Female	40-49	Testicular cancer (C62)						-0.0249				0.0395				0.0667				0.0977				0.143
Female	50-59	Testicular cancer (C62)						0.026				-0.0711				-0.1072				-0.1495				-0.1874
Female	60-69	Testicular cancer (C62)						-0.0168				0.0672				0.1063				0.1485				0.2059
Female	70-79	Testicular cancer (C62)						-0.0103				-0.0165				-0.0207				-0.0221				-0.0191
Female	Total	Testicular cancer (C62)						-0.0008				0.0007				0.0024				0.0025				0.0166
Male	30-39	Testicular cancer (C62)	-8e-05	-0.00089	-0.00122	-0.00135	-0.00101	-0.018	-0.01808	0.00038	-0.03653	0.1794	0.17851	0.3391	0.01793	0.0083	0.00708	0.20694	-0.19277	0.0141	0.01275	0.24892	-0.22343	-0.088	-0.08901	0.13405	-0.31208
Male	40-49	Testicular cancer (C62)	0.00057	0.00905	0.01665	0.02495	0.0343	0.0074	0.00797	0.03202	-0.01608	-0.0532	-0.04415	0.12991	-0.21821	-0.1289	-0.11225	0.13542	-0.35992	-0.0181	0.00685	0.23191	-0.21821	-0.02	0.0143	0.25623	-0.22763
Male	50-59	Testicular cancer (C62)	-0.00476	-0.00677	-0.00353	0.0028	0.01064	-0.0243	-0.02906	0.0044	-0.06252	-0.0998	-0.10657	0.2578	-0.47094	-0.2613	-0.26483	0.07595	-0.60561	0.0925	0.0953	0.40577	-0.21517	-0.0791	-0.06846	0.32574	-0.46267
Male	60-69	Testicular cancer (C62)	-0.00326	0.00586	0.1271	0.35023	0.12816	-0.0166	-0.01986	0.01944	-0.05916	0.2171	0.22296	0.50946	-0.06353	-0.2379	-0.1108	0.37789	-0.59949	-0.5817	-0.23147	0.2631	-0.72604	-0.1668	-0.03864	0.50752	-0.5848
Male	70-79	Testicular cancer (C62)	0.03807	18.658	18.6681	-0.73961	18.5051	-0.0639	-0.02583	0.02001	-0.07167	-18.9915	-0.33345	-0.00147	-0.66542	-18.9423	-0.27419	0.15194	-0.70033	0.7164	-0.02321	0.47395	-0.52036	-18.8416	-0.33654	0.08508	-0.75817
Male	Total	Testicular cancer (C62)	-0.00509	0.0265	0.00323	0.03604	0.06566	-0.0119	-0.01699	0.00477	-0.03874	0.06	0.0865	0.2901	-0.1171	-0.0952	-0.09197	0.14344	-0.32738	0.0036	0.03964	0.27267	-0.19338	-0.0648	0.00086	0.2487	-0.24697
Female	30-39	Thyroid cancer (C73)	-0.00198	0.00883	0.01393	0.01787	0.01855	0.0585	0.05652	0.07556	0.03747	-0.2645	-0.25567	-0.05094	-0.4604	-0.3839	-0.36997	-0.14065	-0.59929	-0.0724	-0.05453	0.14411	-0.25317	-0.1606	-0.14205	0.08295	-0.36705
Female	40-49	Thyroid cancer (C73)	-9e-05	-0.00235	-0.00459	-0.00736	-0.01052	0.0414	0.04131	0.06441	0.0182	-0.1561	-0.15845	0.02786	-0.34476	-0.2758	-0.28039	-0.08577	-0.47502	0.1416	0.13424	0.36744	-0.09897	-0.1511	-0.16162	0.1202	-0.44344
Female	50-59	Thyroid cancer (C73)	-0.00132	-0.00217	-0.00165	-0.00018	0.00153	0.0365	0.03518	0.06188	0.00848	-0.0205	-0.02267	0.18268	-0.22801	-0.3437	-0.34535	-0.11001	-0.5807	0.0763	0.07612	0.29632	-0.14409	0.107	0.10853	0.37654	-0.15947
Female	60-69	Thyroid cancer (C73)	-2e-05	-8e-05	-0.00019	-0.00022	-0.00018	-0.0368	-0.03682	-0.01448	-0.05915	0.0997	0.09962	0.39053	-0.19129	-0.0741	-0.07429	0.14036	-0.28894	0.1704	0.17018	0.49275	-0.1524	0.3278	0.32762	0.57383	0.08142
Female	70-79	Thyroid cancer (C73)	0.00115	0.05923	-0.01703	-0.01827	-0.01964	0.0079	0.00905	0.04404	-0.02595	-0.2705	-0.21127	0.05084	-0.47338	-0.4216	-0.43863	-0.07868	-0.79858	0.0578	0.03953	0.3618	-0.28274	0.0306	0.01096	0.3423	-0.32038
Female	Total	Thyroid cancer (C73)	0.00094	0.01453	0.03802	-0.03392	-0.01386	0.02	0.02094	0.03494	0.00693	-0.1149	-0.10037	0.04033	-0.24106	-0.2751	-0.23708	-0.0946	-0.37956	0.1105	0.07658	0.24289	-0.08974	0.0545	0.04064	0.20318	-0.1219
Male	30-39	Thyroid cancer (C73)	-0.01812	0.08464	0.20327	0.03046	0.1595	0.0382	0.02008	0.0591	-0.01895	-0.0932	-0.00856	0.34505	-0.36217	-0.0883	0.11497	0.54925	-0.31931	0.0963	0.12676	0.50051	-0.24699	-0.1241	0.0354	0.4307	-0.35991
Male	40-49	Thyroid cancer (C73)	-0.01658	0.04528	0.15745	0.0731	0.08641	0.0653	0.04872	0.07839	0.01906	-0.1851	-0.13982	0.12358	-0.40323	-0.2472	-0.08975	0.23641	-0.41592	-0.3257	-0.2526	0.14634	-0.65154	-0.2064	-0.11999	0.22922	-0.4692
Male	50-59	Thyroid cancer (C73)	-0.01352	0.03252	0.13701	0.05945	0.07304	0.0446	0.03108	0.07174	-0.00958	0.0169	0.04942	0.40179	-0.30294	0.0263	0.16331	0.47113	-0.14452	-0.1608	-0.10135	0.30442	-0.50712	0.1731	0.24614	0.63584	-0.14357
Male	60-69	Thyroid cancer (C73)	-0.01957	0.01899	0.03584	0.05216	0.06975	0.0449	0.02533	0.0607	-0.01005	-0.5889	-0.56991	-0.21897	-0.92085	-0.536	-0.50016	-0.01626	-0.98406	-0.2987	-0.24654	0.08743	-0.5805	-0.2201	-0.15035	0.26725	-0.56795
Male	70-79	Thyroid cancer (C73)	-0.02805	-0.0288	0.11905	-0.05275	0.0818	0.0652	0.03715	0.07871	-0.00442	-0.5175	-0.5463	-0.09918	-0.99342	-0.3255	-0.20645	0.36289	-0.7758	-0.0115	-0.06425	0.41033	-0.53883	-0.0617	0.0201	0.45748	-0.41728
Male	Total	Thyroid cancer (C73)	-0.01813	0.03664	0.12724	0.03862	0.10114	0.0518	0.03367	0.04967	0.01767	-0.2373	-0.20066	-0.03727	-0.36405	-0.2222	-0.09496	0.08754	-0.27746	-0.1691	-0.13048	0.04727	-0.30822	-0.0844	0.01674	0.19323	-0.15976

## Sheet: S Tab 2 CASE NUMBERS
Incidence by age, sex and year of diagnosis (Supplementary table 2A)		2011			2012			2013			2014			2015			2016			2017			2018			2019			2020			2021			2022			2023
	Age	Male	Female	Total	Male	Female	Total	Male	Female	Total	Male	Female	Total	Male	Female	Total	Male	Female	Total	Male	Female	Total	Male	Female	Total	Male	Female	Total	Male	Female	Total	Male	Female	Total	Male	Female	Total	Male	Female	Total
All sites excl. non-melanoma (C00-97)	0-18	218	168	386	229	199	428	220	193	413	196	177	373	181	184	365	207	162	369	201	158	359	176	177	353	204	154	358	169	148	317	179	158	337	164	145	309	162	148	310
	19-29	410	385	795	365	366	731	347	337	684	369	349	718	334	365	699	347	408	755	331	326	657	322	332	654	300	286	586	271	278	549	263	305	568	241	261	502	272	286	558
	30-39	872	1,234	2,106	767	1,217	1,984	848	1,292	2,140	802	1,203	2,005	820	1,247	2,067	771	1,201	1,972	698	1,131	1,829	722	1,105	1,827	631	1,045	1,676	598	931	1,529	579	957	1,536	595	1,014	1,609	600	920	1,520
	40-49	1,762	2,615	4,377	1,765	2,516	4,281	1,707	2,667	4,374	1,746	2,668	4,414	1,700	2,884	4,584	1,802	3,062	4,864	1,708	3,006	4,714	1,716	2,883	4,599	1,672	2,902	4,574	1,605	2,763	4,368	1,519	2,837	4,356	1,639	3,187	4,826	1,599	3,125	4,724
	50-59	6,753	6,404	13,157	6,304	5,946	12,250	6,018	5,955	11,973	5,642	5,660	11,302	5,117	5,186	10,303	4,830	5,086	9,916	4,673	4,655	9,328	4,314	4,675	8,989	4,364	4,620	8,984	3,847	4,172	8,019	3,606	4,147	7,753	3,929	4,486	8,415	3,959	4,681	8,640
	60-69	10,156	8,971	19,127	10,086	8,493	18,579	10,462	8,910	19,372	10,704	9,208	19,912	11,011	9,527	20,538	11,426	9,732	21,158	11,060	9,459	20,519	10,784	9,365	20,149	10,549	9,152	19,701	9,134	8,101	17,235	8,834	8,139	16,973	9,135	8,335	17,470	9,090	8,108	17,198
	70-79	8,576	7,998	16,574	8,186	7,917	16,103	8,841	8,204	17,045	8,825	8,145	16,970	8,996	8,265	17,261	8,970	8,407	17,377	9,164	8,262	17,426	9,029	8,415	17,444	9,475	8,545	18,020	8,171	7,658	15,829	8,403	8,018	16,421	9,209	8,885	18,094	9,991	9,319	19,310
	80≤	4,009	5,400	9,409	3,962	5,442	9,404	3,889	5,371	9,260	3,949	5,319	9,268	3,826	5,133	8,959	3,803	5,177	8,980	3,691	5,044	8,735	3,485	4,847	8,332	3,523	4,826	8,349	2,980	4,034	7,014	3,230	4,364	7,594	3,502	4,851	8,353	3,919	5,097	9,016
	Total	32,756	33,175	65,931	31,664	32,096	63,760	32,332	32,929	65,261	32,233	32,729	64,962	31,985	32,791	64,776	32,156	33,235	65,391	31,526	32,041	63,567	30,548	31,799	62,347	30,718	31,530	62,248	26,775	28,085	54,860	26,613	28,925	55,538	28,414	31,164	59,578	29,592	31,684	61,276
Bladder cancer (C67)	0-18	<10	<10	<10	<10	<10	<10	<10	<10	<10	<10	<10	<10	<10	<10	<10	<10	<10	<10	<10	<10	<10	<10	<10	<10	<10	<10	<10	<10	<10	<10	<10	<10	<10	<10	<10	<10	<10	<10	<10
	19-29	<10	<10	11	<10	<10	10	<10	<10	<10	10	<10	11	<10	<10	<10	<10	<10	<10	<10	<10	<10	<10	<10	<10	<10	<10	<10	<10	<10	<10	<10	<10	<10	<10	<10	<10	<10	<10	<10
	30-39	15	15	30	17	10	27	26	<10	33	28	<10	35	29	<10	35	18	10	28	19	<10	24	25	<10	30	23	12	35	18	<10	27	11	<10	15	13	<10	17	15	<10	20
	40-49	58	36	94	77	45	122	73	33	106	67	26	93	90	34	124	63	29	92	67	35	102	75	25	100	78	29	107	47	26	73	49	21	70	59	15	74	66	24	90
	50-59	340	183	523	341	161	502	290	174	464	309	149	458	270	150	420	224	128	352	224	123	347	199	108	307	209	124	333	202	87	289	200	85	285	209	91	300	199	68	267
	60-69	681	296	977	731	298	1,029	681	301	982	741	332	1,073	723	347	1,070	717	350	1,067	756	328	1,084	691	329	1,020	668	309	977	565	282	847	608	306	914	616	274	890	543	293	836
	70-79	634	282	916	663	285	948	671	277	948	682	269	951	672	257	929	667	296	963	683	283	966	705	274	979	730	327	1,057	643	292	935	651	327	978	710	345	1,055	767	368	1,135
	80≤	354	191	545	376	200	576	350	210	560	359	193	552	333	203	536	331	181	512	339	177	516	323	183	506	296	165	461	276	154	430	277	129	406	297	185	482	339	199	538
	Total	2,092	1,006	3,098	2,213	1,004	3,217	2,094	1,007	3,101	2,196	978	3,174	2,121	1,003	3,124	2,026	998	3,024	2,094	955	3,049	2,022	929	2,951	2,009	971	2,980	1,758	854	2,612	1,800	875	2,675	1,910	917	2,827	1,935	960	2,895
Breast cancer (C50)	0-18	<10	<10	<10	<10	<10	<10	<10	<10	<10	<10	<10	<10	<10	<10	<10	<10	<10	<10	<10	<10	<10	<10	<10	<10	<10	<10	<10	<10	<10	<10	<10	<10	<10	<10	<10	<10	<10	<10	<10
	19-29	<10	43	43	<10	37	37	<10	40	40	<10	30	30	<10	49	49	<10	45	45	<10	37	37	<10	51	51	<10	37	37	<10	42	42	<10	28	28	<10	36	36	<10	45	45
	30-39	<10	341	341	<10	348	348	<10	350	350	<10	318	318	<10	331	331	<10	349	349	<10	373	373	<10	374	374	<10	321	321	<10	294	294	<10	324	324	<10	352	352	<10	313	313
	40-49	<10	926	926	<10	868	868	<10	940	940	<10	928	928	<10	1,054	1,054	<10	1,120	1,120	<10	1,128	1,128	<10	1,110	1,110	<10	1,115	1,115	<10	1,143	1,143	<10	1,192	1,192	<10	1,316	1,316	<10	1,354	1,354
	50-59	<10	1,757	1,757	<10	1,620	1,620	<10	1,562	1,562	<10	1,537	1,537	<10	1,378	1,378	<10	1,402	1,402	<10	1,283	1,283	<10	1,309	1,309	<10	1,342	1,342	<10	1,116	1,116	<10	1,228	1,228	<10	1,312	1,312	<10	1,446	1,446
	60-69	<10	2,265	2,265	<10	2,113	2,113	<10	2,170	2,170	<10	2,252	2,252	<10	2,203	2,203	<10	2,313	2,313	<10	2,236	2,236	<10	2,215	2,215	<10	2,041	2,041	<10	1,774	1,774	<10	1,917	1,917	<10	1,916	1,916	<10	1,887	1,887
	70-79	<10	1,651	1,651	<10	1,560	1,560	<10	1,662	1,662	<10	1,704	1,704	<10	1,734	1,734	<10	1,725	1,725	<10	1,692	1,692	<10	1,764	1,764	<10	1,774	1,774	<10	1,538	1,538	<10	1,668	1,668	<10	1,901	1,901	<10	2,076	2,076
	80≤	<10	997	997	<10	1,033	1,033	<10	926	926	<10	998	998	<10	961	961	<10	949	949	<10	927	927	<10	953	953	<10	919	919	<10	778	778	<10	903	903	<10	1,041	1,041	<10	1,119	1,119
	Total	<10	7,983	7,983	<10	7,579	7,579	<10	7,651	7,651	<10	7,771	7,771	<10	7,712	7,712	<10	7,907	7,907	<10	7,679	7,679	<10	7,778	7,778	<10	7,550	7,550	<10	6,686	6,686	<10	7,261	7,261	<10	7,876	7,876	<10	8,241	8,241
Cancer of brain and CNS (C70-72)	0-18	40	23	63	39	40	79	37	30	67	31	20	51	27	29	56	28	15	43	26	25	51	29	26	55	30	26	56	29	14	43	30	23	53	31	25	56	27	25	52
	19-29	32	21	53	24	16	40	33	18	51	27	13	40	24	20	44	27	11	38	20	16	36	20	13	33	21	10	31	14	<10	22	14	15	29	16	<10	23	13	<10	21
	30-39	64	43	107	31	54	85	60	37	97	44	49	93	34	42	76	42	33	75	39	30	69	41	32	73	30	23	53	31	25	56	26	28	54	30	24	54	32	13	45
	40-49	59	66	125	66	52	118	76	56	132	73	59	132	65	71	136	76	61	137	57	58	115	68	51	119	58	52	110	71	38	109	56	46	102	57	42	99	66	36	102
	50-59	165	125	290	129	138	267	149	113	262	139	112	251	127	82	209	121	81	202	118	97	215	99	90	189	90	89	179	88	73	161	73	72	145	89	65	154	96	64	160
	60-69	194	176	370	204	190	394	176	166	342	188	192	380	181	155	336	202	150	352	198	163	361	192	158	350	183	142	325	167	144	311	142	156	298	139	129	268	145	104	249
	70-79	125	151	276	136	139	275	139	152	291	146	164	310	141	139	280	103	136	239	121	152	273	122	147	269	126	131	257	134	131	265	117	130	247	112	136	248	137	110	247
	80≤	58	81	139	49	62	111	48	92	140	60	85	145	48	77	125	43	78	121	55	71	126	46	65	111	55	69	124	41	62	103	42	83	125	49	67	116	48	65	113
	Total	737	686	1,423	678	691	1,369	718	664	1,382	708	694	1,402	647	615	1,262	642	565	1,207	634	612	1,246	617	582	1,199	593	542	1,135	575	495	1,070	500	553	1,053	523	495	1,018	564	425	989
Cancer of lip, oral cavity and pharynx (C00-14)	0-18	<10	<10	<10	<10	<10	<10	<10	<10	<10	<10	<10	<10	<10	<10	<10	<10	<10	<10	<10	<10	<10	<10	<10	<10	<10	<10	<10	<10	<10	<10	<10	<10	<10	<10	<10	<10	<10	<10	<10
	19-29	<10	<10	<10	<10	<10	13	<10	<10	11	<10	10	14	<10	<10	11	<10	<10	16	<10	<10	<10	10	<10	14	<10	<10	14	<10	<10	<10	<10	<10	<10	<10	<10	13	<10	<10	12
	30-39	18	17	35	18	13	31	24	15	39	25	18	43	30	19	49	30	17	47	17	15	32	14	16	30	23	14	37	15	19	34	16	13	29	15	<10	23	22	15	37
	40-49	215	57	272	217	36	253	176	44	220	179	32	211	130	55	185	145	40	185	141	46	187	127	41	168	112	48	160	102	31	133	100	38	138	116	40	156	86	47	133
	50-59	768	214	982	699	204	903	722	186	908	623	178	801	575	144	719	544	146	690	458	109	567	404	114	518	433	114	547	376	90	466	330	88	418	358	85	443	327	93	420
	60-69	638	203	841	628	204	832	631	205	836	631	238	869	682	245	927	762	224	986	673	251	924	664	236	900	660	237	897	576	162	738	533	189	722	526	195	721	498	175	673
	70-79	269	117	386	264	124	388	246	145	391	269	129	398	254	149	403	299	157	456	268	145	413	274	140	414	295	152	447	271	154	425	263	157	420	320	169	489	317	172	489
	80≤	83	91	174	87	94	181	97	102	199	110	90	200	90	102	192	103	83	186	79	87	166	87	88	175	103	88	191	93	69	162	88	120	208	95	104	199	103	102	205
	Total	1,996	705	2,701	1,922	681	2,603	1,900	705	2,605	1,843	698	2,541	1,768	724	2,492	1,895	676	2,571	1,646	659	2,305	1,583	642	2,225	1,634	661	2,295	1,437	529	1,966	1,340	609	1,949	1,437	610	2,047	1,363	610	1,973
Cancer of the corpus uteri (C54)	0-18	<10	<10	<10	<10	<10	<10	<10	<10	<10	<10	<10	<10	<10	<10	<10	<10	<10	<10	<10	<10	<10	<10	<10	<10	<10	<10	<10	<10	<10	<10	<10	<10	<10	<10	<10	<10	<10	<10	<10
	19-29	<10	<10	<10	<10	<10	<10	<10	<10	<10	<10	<10	<10	<10	<10	<10	<10	<10	<10	<10	<10	<10	<10	<10	<10	<10	<10	<10	<10	<10	<10	<10	<10	<10	<10	<10	<10	<10	<10	<10
	30-39	<10	36	36	<10	22	22	<10	37	37	<10	32	32	<10	33	33	<10	20	20	<10	30	30	<10	26	26	<10	25	25	<10	24	24	<10	37	37	<10	42	42	<10	26	26
	40-49	<10	96	96	<10	100	100	<10	97	97	<10	123	123	<10	120	120	<10	127	127	<10	107	107	<10	137	137	<10	143	143	<10	140	140	<10	123	123	<10	154	154	<10	171	171
	50-59	<10	308	308	<10	318	318	<10	282	282	<10	280	280	<10	299	299	<10	333	333	<10	286	286	<10	344	344	<10	315	315	<10	296	296	<10	305	305	<10	355	355	<10	413	413
	60-69	<10	487	487	<10	405	405	<10	474	474	<10	511	511	<10	511	511	<10	597	597	<10	540	540	<10	523	523	<10	554	554	<10	510	510	<10	510	510	<10	547	547	<10	489	489
	70-79	<10	350	350	<10	360	360	<10	359	359	<10	368	368	<10	412	412	<10	424	424	<10	355	355	<10	382	382	<10	416	416	<10	391	391	<10	379	379	<10	464	464	<10	456	456
	80≤	<10	192	192	<10	176	176	<10	170	170	<10	193	193	<10	148	148	<10	181	181	<10	180	180	<10	170	170	<10	179	179	<10	146	146	<10	170	170	<10	170	170	<10	180	180
	Total	<10	1,475	1,475	<10	1,386	1,386	<10	1,422	1,422	<10	1,509	1,509	<10	1,526	1,526	<10	1,690	1,690	<10	1,500	1,500	<10	1,583	1,583	<10	1,637	1,637	<10	1,508	1,508	<10	1,526	1,526	<10	1,734	1,734	<10	1,739	1,739
		2011			2012			2013			2014			2015			2016			2017			2018			2019			2020			2021			2022			2023
	Age	Male	Female	Total	Male	Female	Total	Male	Female	Total	Male	Female	Total	Male	Female	Total	Male	Female	Total	Male	Female	Total	Male	Female	Total	Male	Female	Total	Male	Female	Total	Male	Female	Total	Male	Female	Total	Male	Female	Total
Cervical cancer (C53)	0-18	<10	<10	<10	<10	<10	<10	<10	<10	<10	<10	<10	<10	<10	<10	<10	<10	<10	<10	<10	<10	<10	<10	<10	<10	<10	<10	<10	<10	<10	<10	<10	<10	<10	<10	<10	<10	<10	<10	<10
	19-29	<10	53	53	<10	57	57	<10	49	49	<10	32	32	<10	35	35	<10	46	46	<10	25	25	<10	16	16	<10	<10	<10	<10	14	14	<10	15	15	<10	<10	<10	<10	<10	<10
	30-39	<10	159	159	<10	163	163	<10	162	162	<10	172	172	<10	151	151	<10	152	152	<10	114	114	<10	99	99	<10	89	89	<10	76	76	<10	73	73	<10	90	90	<10	85	85
	40-49	<10	210	210	<10	205	205	<10	209	209	<10	249	249	<10	258	258	<10	286	286	<10	228	228	<10	195	195	<10	199	199	<10	202	202	<10	163	163	<10	187	187	<10	200	200
	50-59	<10	310	310	<10	230	230	<10	254	254	<10	237	237	<10	247	247	<10	211	211	<10	184	184	<10	190	190	<10	186	186	<10	197	197	<10	189	189	<10	206	206	<10	179	179
	60-69	<10	216	216	<10	213	213	<10	206	206	<10	240	240	<10	247	247	<10	234	234	<10	207	207	<10	215	215	<10	180	180	<10	176	176	<10	196	196	<10	218	218	<10	212	212
	70-79	<10	128	128	<10	127	127	<10	119	119	<10	115	115	<10	121	121	<10	127	127	<10	105	105	<10	138	138	<10	114	114	<10	103	103	<10	115	115	<10	127	127	<10	135	135
	80≤	<10	77	77	<10	59	59	<10	73	73	<10	68	68	<10	41	41	<10	63	63	<10	52	52	<10	55	55	<10	66	66	<10	42	42	<10	64	64	<10	52	52	<10	71	71
	Total	<10	1,155	1,155	<10	1,057	1,057	<10	1,075	1,075	<10	1,116	1,116	<10	1,103	1,103	<10	1,124	1,124	<10	916	916	<10	908	908	<10	843	843	<10	810	810	<10	815	815	<10	887	887	<10	888	888
Colorectal cancer (C18-21)	0-18	<10	<10	<10	<10	<10	<10	<10	<10	<10	<10	<10	<10	<10	<10	<10	<10	<10	<10	<10	<10	<10	<10	<10	<10	<10	<10	<10	<10	<10	<10	<10	<10	<10	<10	<10	<10	<10	<10	<10
	19-29	16	<10	23	13	16	29	17	22	39	10	24	34	15	16	31	<10	<10	15	10	12	22	16	15	31	10	<10	17	12	15	27	14	11	25	13	14	27	<10	<10	13
	30-39	68	68	136	47	55	102	66	67	133	65	66	131	65	65	130	59	45	104	50	58	108	64	59	123	51	68	119	50	53	103	46	36	82	54	38	92	50	40	90
	40-49	214	176	390	203	167	370	207	202	409	196	160	356	191	183	374	215	186	401	192	205	397	224	178	402	236	181	417	218	197	415	244	236	480	275	218	493	241	236	477
	50-59	909	625	1,534	901	565	1,466	909	573	1,482	832	548	1,380	774	481	1,255	687	500	1,187	715	441	1,156	637	448	1,085	747	438	1,185	649	436	1,085	618	414	1,032	705	481	1,186	711	458	1,169
	60-69	1,764	1,225	2,989	1,726	1,108	2,834	1,791	1,165	2,956	1,791	1,164	2,955	1,822	1,167	2,989	1,989	1,185	3,174	1,921	1,165	3,086	1,821	1,178	2,999	2,036	1,201	3,237	1,701	1,080	2,781	1,639	1,024	2,663	1,719	1,117	2,836	1,626	1,000	2,626
	70-79	1,666	1,403	3,069	1,583	1,441	3,024	1,722	1,399	3,121	1,664	1,394	3,058	1,689	1,392	3,081	1,760	1,350	3,110	1,779	1,359	3,138	1,710	1,422	3,132	1,787	1,455	3,242	1,589	1,257	2,846	1,682	1,341	3,023	1,769	1,414	3,183	1,897	1,471	3,368
	80≤	879	1,155	2,034	837	1,116	1,953	749	1,076	1,825	814	1,047	1,861	794	1,042	1,836	784	1,085	1,869	764	1,014	1,778	726	962	1,688	742	970	1,712	601	770	1,371	697	816	1,513	747	956	1,703	751	888	1,639
	Total	5,518	4,661	10,179	5,311	4,470	9,781	5,462	4,505	9,967	5,374	4,405	9,779	5,351	4,348	9,699	5,502	4,358	9,860	5,433	4,254	9,687	5,200	4,265	9,465	5,610	4,320	9,930	4,820	3,808	8,628	4,941	3,881	8,822	5,284	4,240	9,524	5,286	4,099	9,385
Gallbladder cancer (C23-24)	0-18	<10	<10	<10	<10	<10	<10	<10	<10	<10	<10	<10	<10	<10	<10	<10	<10	<10	<10	<10	<10	<10	<10	<10	<10	<10	<10	<10	<10	<10	<10	<10	<10	<10	<10	<10	<10	<10	<10	<10
	19-29	<10	<10	<10	<10	<10	<10	<10	<10	<10	<10	<10	<10	<10	<10	<10	<10	<10	<10	<10	<10	<10	<10	<10	<10	<10	<10	<10	<10	<10	<10	<10	<10	<10	<10	<10	<10	<10	<10	<10
	30-39	<10	<10	<10	<10	<10	<10	<10	<10	<10	<10	<10	<10	<10	<10	11	<10	<10	<10	<10	<10	<10	<10	<10	<10	<10	<10	<10	<10	<10	<10	<10	<10	<10	<10	<10	<10	<10	<10	<10
	40-49	<10	13	17	13	10	23	13	<10	22	11	<10	19	12	13	25	14	13	27	<10	13	19	12	10	22	<10	<10	17	11	11	22	10	13	23	<10	<10	12	14	<10	21
	50-59	32	44	76	49	43	92	41	49	90	29	38	67	38	35	73	33	40	73	41	32	73	27	33	60	28	21	49	31	24	55	19	26	45	39	29	68	25	32	57
	60-69	69	95	164	61	93	154	76	85	161	85	82	167	86	94	180	78	89	167	82	98	180	82	91	173	72	93	165	78	84	162	72	72	144	90	68	158	80	81	161
	70-79	79	148	227	98	121	219	84	132	216	120	142	262	81	149	230	74	127	201	104	96	200	103	113	216	80	100	180	88	116	204	86	98	184	91	130	221	90	111	201
	80≤	55	151	206	54	155	209	65	146	211	56	149	205	51	130	181	66	125	191	40	120	160	45	108	153	52	101	153	50	87	137	36	86	122	52	90	142	51	83	134
	Total	242	451	693	279	424	703	281	426	707	306	421	727	277	423	700	270	399	669	274	363	637	271	358	629	242	329	571	260	327	587	228	297	525	285	324	609	266	317	583
Hodgkin tumor (C81)	0-18	13	13	26	<10	11	19	<10	12	21	15	10	25	11	12	23	12	10	22	<10	<10	15	14	12	26	<10	14	23	10	15	25	17	12	29	12	<10	16	<10	<10	15
	19-29	33	33	66	32	34	66	19	21	40	32	29	61	23	22	45	37	26	63	23	23	46	19	27	46	24	18	42	23	20	43	24	22	46	24	20	44	27	25	52
	30-39	28	25	53	28	23	51	31	23	54	28	21	49	32	22	54	28	13	41	20	16	36	25	20	45	22	17	39	19	16	35	29	17	46	19	22	41	14	17	31
	40-49	19	19	38	18	16	34	15	<10	23	31	16	47	21	15	36	24	20	44	20	11	31	18	16	34	19	11	30	21	<10	30	22	10	32	21	17	38	13	15	28
	50-59	25	16	41	20	16	36	22	12	34	25	15	40	<10	14	23	15	<10	23	19	<10	26	15	12	27	<10	<10	11	13	15	28	14	<10	23	17	12	29	22	<10	28
	60-69	13	20	33	11	13	24	20	17	37	12	16	28	13	12	25	15	15	30	13	17	30	15	13	28	14	11	25	14	<10	19	11	13	24	15	15	30	<10	13	20
	70-79	14	<10	19	<10	<10	13	<10	12	17	10	<10	17	<10	13	20	14	<10	23	<10	15	23	10	13	23	<10	18	25	12	<10	18	<10	11	17	10	<10	19	<10	14	23
	80≤	<10	<10	<10	<10	<10	<10	<10	<10	<10	<10	<10	11	<10	<10	11	<10	<10	<10	<10	<10	<10	<10	<10	11	<10	<10	10	<10	<10	<10	<10	<10	<10	<10	<10	11	<10	<10	<10
	Total	147	135	282	131	119	250	125	109	234	159	119	278	120	117	237	148	106	254	113	100	213	119	121	240	106	99	205	119	88	207	124	97	221	122	106	228	102	103	205
Kidney cancer (C64-65)	0-18	10	<10	17	<10	17	22	<10	14	20	<10	<10	10	<10	12	18	12	11	23	<10	<10	12	<10	10	15	10	<10	17	<10	<10	14	10	<10	12	<10	<10	<10	<10	<10	11
	19-29	<10	<10	14	<10	<10	10	<10	<10	<10	<10	<10	11	<10	<10	<10	<10	<10	<10	<10	<10	<10	<10	<10	<10	<10	<10	13	<10	<10	<10	<10	<10	<10	<10	<10	<10	<10	<10	<10
	30-39	37	24	61	33	23	56	32	19	51	34	26	60	39	20	59	39	16	55	34	29	63	28	16	44	32	19	51	27	17	44	20	19	39	25	10	35	24	14	38
	40-49	100	59	159	110	62	172	115	54	169	132	62	194	123	60	183	125	51	176	122	72	194	121	63	184	123	64	187	112	52	164	104	54	158	124	52	176	130	61	191
	50-59	297	180	477	301	163	464	273	156	429	253	171	424	243	147	390	257	129	386	222	125	347	255	132	387	240	125	365	206	122	328	201	111	312	269	95	364	253	132	385
	60-69	370	271	641	388	266	654	369	272	641	395	267	662	440	285	725	417	258	675	382	278	660	448	267	715	383	281	664	329	223	552	330	193	523	348	222	570	353	224	577
	70-79	270	260	530	294	246	540	308	269	577	308	251	559	319	248	567	331	279	610	336	242	578	279	253	532	313	263	576	248	217	465	249	197	446	314	248	562	314	238	552
	80≤	114	134	248	142	135	277	108	146	254	109	119	228	96	140	236	105	147	252	111	121	232	100	118	218	83	130	213	78	78	156	91	82	173	85	86	171	108	119	227
	Total	1,205	942	2,147	1,279	916	2,195	1,218	931	2,149	1,242	906	2,148	1,271	915	2,186	1,290	893	2,183	1,212	877	2,089	1,238	860	2,098	1,193	893	2,086	1,008	720	1,728	1,010	662	1,672	1,172	721	1,893	1,191	796	1,987
		2011			2012			2013			2014			2015			2016			2017			2018			2019			2020			2021			2022			2023
	Age	Male	Female	Total	Male	Female	Total	Male	Female	Total	Male	Female	Total	Male	Female	Total	Male	Female	Total	Male	Female	Total	Male	Female	Total	Male	Female	Total	Male	Female	Total	Male	Female	Total	Male	Female	Total	Male	Female	Total
Larynx cancer (C32)	0-18	<10	<10	<10	<10	<10	<10	<10	<10	<10	<10	<10	<10	<10	<10	<10	<10	<10	<10	<10	<10	<10	<10	<10	<10	<10	<10	<10	<10	<10	<10	<10	<10	<10	<10	<10	<10	<10	<10	<10
	19-29	<10	<10	<10	<10	<10	<10	<10	<10	<10	<10	<10	<10	<10	<10	<10	<10	<10	<10	<10	<10	<10	<10	<10	<10	<10	<10	<10	<10	<10	<10	<10	<10	<10	<10	<10	<10	<10	<10	<10
	30-39	<10	<10	<10	<10	<10	<10	<10	<10	<10	<10	<10	<10	<10	<10	<10	<10	<10	<10	<10	<10	<10	<10	<10	<10	<10	<10	<10	<10	<10	<10	<10	<10	<10	<10	<10	<10	<10	<10	<10
	40-49	63	18	81	52	<10	59	54	<10	60	53	<10	58	48	<10	53	40	<10	49	29	<10	35	43	<10	47	20	<10	24	39	<10	39	24	<10	30	20	<10	21	19	<10	25
	50-59	315	64	379	290	48	338	254	53	307	237	47	284	198	36	234	207	29	236	175	20	195	155	21	176	124	22	146	130	20	150	132	17	149	103	17	120	102	14	116
	60-69	292	50	342	282	46	328	318	56	374	320	52	372	301	57	358	339	68	407	313	58	371	304	49	353	299	53	352	247	47	294	249	43	292	211	38	249	211	49	260
	70-79	151	18	169	116	27	143	119	26	145	109	26	135	127	28	155	148	30	178	111	17	128	120	27	147	120	22	142	116	13	129	125	27	152	138	28	166	138	30	168
	80≤	43	14	57	34	10	44	38	13	51	37	13	50	27	<10	34	29	<10	33	31	<10	40	30	<10	38	25	<10	26	22	<10	26	29	11	40	30	10	40	40	<10	46
	Total	865	164	1,029	776	142	918	789	154	943	761	144	905	705	135	840	766	141	907	660	110	770	657	110	767	590	102	692	555	87	642	560	105	665	503	96	599	513	107	620
Leukemia (C91-95)	0-18	43	41	84	59	38	97	54	40	94	62	45	107	47	41	88	51	37	88	59	30	89	36	32	68	45	30	75	47	42	89	45	44	89	43	38	81	38	38	76
	19-29	26	24	50	28	16	44	24	11	35	26	14	40	22	13	35	20	21	41	19	14	33	18	12	30	18	<10	27	22	13	35	14	16	30	16	13	29	22	11	33
	30-39	33	32	65	39	38	77	31	36	67	44	35	79	33	22	55	29	27	56	35	28	63	34	22	56	34	23	57	24	16	40	33	18	51	28	22	50	32	20	52
	40-49	65	39	104	68	52	120	75	56	131	63	54	117	83	43	126	84	64	148	72	59	131	78	51	129	60	53	113	73	45	118	76	52	128	72	68	140	72	51	123
	50-59	181	145	326	160	126	286	169	153	322	139	128	267	138	111	249	116	98	214	136	101	237	144	87	231	170	104	274	132	88	220	116	77	193	137	93	230	150	78	228
	60-69	264	233	497	269	202	471	286	241	527	289	258	547	289	242	531	313	275	588	340	257	597	314	228	542	273	228	501	245	193	438	234	172	406	240	205	445	252	190	442
	70-79	276	296	572	267	285	552	302	310	612	283	311	594	330	264	594	269	281	550	304	299	603	289	282	571	326	269	595	232	254	486	226	264	490	269	288	557	299	279	578
	80≤	161	242	403	152	207	359	165	227	392	152	208	360	163	215	378	153	190	343	148	211	359	141	203	344	140	204	344	95	164	259	104	190	294	132	222	354	131	194	325
	Total	1,049	1,052	2,101	1,042	964	2,006	1,106	1,074	2,180	1,058	1,053	2,111	1,105	951	2,056	1,035	993	2,028	1,113	999	2,112	1,054	917	1,971	1,066	920	1,986	870	815	1,685	848	833	1,681	937	949	1,886	996	861	1,857
Liver cancer (C22)	0-18	<10	<10	<10	<10	<10	<10	<10	<10	<10	<10	<10	<10	<10	<10	<10	<10	<10	<10	<10	<10	<10	<10	<10	10	<10	<10	<10	<10	<10	<10	<10	<10	10	<10	<10	<10	<10	<10	<10
	19-29	<10	<10	<10	<10	<10	<10	<10	<10	<10	<10	<10	<10	<10	<10	<10	<10	<10	<10	<10	<10	<10	<10	<10	<10	<10	<10	<10	<10	<10	<10	<10	<10	<10	<10	<10	<10	<10	<10	<10
	30-39	<10	<10	13	<10	<10	13	<10	10	12	<10	<10	<10	<10	10	16	<10	<10	<10	<10	10	14	<10	<10	15	<10	<10	<10	<10	12	19	<10	<10	14	<10	<10	<10	<10	<10	12
	40-49	38	16	54	36	21	57	10	10	20	30	12	42	32	22	54	20	17	37	22	13	35	20	16	36	26	14	40	16	16	32	18	16	34	23	19	42	17	16	33
	50-59	170	72	242	156	69	225	143	66	209	135	52	187	128	64	192	104	47	151	108	48	156	103	28	131	80	36	116	58	43	101	68	43	111	65	42	107	76	49	125
	60-69	219	82	301	238	90	328	263	87	350	253	118	371	264	122	386	301	119	420	292	111	403	288	107	395	302	127	429	246	105	351	236	110	346	222	120	342	231	112	343
	70-79	194	130	324	173	124	297	199	117	316	183	128	311	223	114	337	223	137	360	217	135	352	208	120	328	248	123	371	179	106	285	224	105	329	219	144	363	237	134	371
	80≤	75	89	164	65	97	162	67	80	147	73	72	145	80	89	169	74	95	169	77	95	172	85	81	166	74	76	150	67	51	118	66	54	120	75	75	150	81	83	164
	Total	704	401	1,105	679	415	1,094	688	373	1,061	681	392	1,073	735	425	1,160	731	423	1,154	723	418	1,141	715	369	1,084	737	383	1,120	575	342	917	624	341	965	612	403	1,015	653	404	1,057
Lung cancer (C33-34)	0-18	<10	<10	<10	<10	<10	<10	<10	<10	<10	<10	<10	<10	<10	<10	<10	<10	<10	<10	<10	<10	<10	<10	<10	<10	<10	<10	<10	<10	<10	<10	<10	<10	<10	<10	<10	<10	<10	<10	<10
	19-29	12	<10	20	<10	11	19	<10	<10	<10	<10	<10	<10	11	<10	18	<10	<10	12	11	<10	20	<10	<10	14	<10	<10	15	<10	<10	<10	<10	<10	<10	<10	<10	10	<10	<10	10
	30-39	41	32	73	31	33	64	55	27	82	34	37	71	36	30	66	38	27	65	37	27	64	27	19	46	26	13	39	14	10	24	17	16	33	19	17	36	24	17	41
	40-49	268	233	501	265	209	474	248	207	455	240	201	441	194	172	366	204	169	373	218	200	418	161	143	304	155	124	279	144	111	255	115	100	215	111	104	215	121	104	225
	50-59	1,749	1,008	2,757	1,543	940	2,483	1,373	999	2,372	1,315	917	2,232	1,133	854	1,987	1,081	783	1,864	1,043	705	1,748	929	660	1,589	819	611	1,430	709	521	1,230	631	497	1,128	628	487	1,115	568	511	1,079
	60-69	2,382	1,341	3,723	2,441	1,332	3,773	2,275	1,362	3,637	2,504	1,484	3,988	2,514	1,586	4,100	2,539	1,644	4,183	2,459	1,672	4,131	2,479	1,713	4,192	2,123	1,697	3,820	1,928	1,470	3,398	1,893	1,452	3,345	1,816	1,487	3,303	1,847	1,448	3,295
	70-79	1,598	894	2,492	1,479	929	2,408	1,520	948	2,468	1,531	890	2,421	1,563	1,025	2,588	1,524	1,047	2,571	1,598	1,099	2,697	1,610	1,129	2,739	1,588	1,175	2,763	1,466	1,053	2,519	1,488	1,192	2,680	1,642	1,358	3,000	1,628	1,481	3,109
	80≤	514	443	957	520	496	1,016	505	486	991	501	468	969	500	442	942	489	448	937	504	485	989	436	414	850	485	437	922	429	390	819	453	446	899	471	498	969	493	502	995
	Total	6,565	3,962	10,527	6,288	3,951	10,239	5,984	4,030	10,014	6,132	3,999	10,131	5,951	4,116	10,067	5,882	4,125	10,007	5,872	4,198	10,070	5,651	4,085	9,736	5,208	4,064	9,272	4,696	3,557	8,253	4,604	3,707	8,311	4,693	3,955	8,648	4,687	4,071	8,758
Melanoma of the skin (C43)	0-18	<10	<10	<10	<10	<10	14	<10	<10	<10	<10	<10	10	<10	<10	12	<10	10	12	<10	<10	<10	<10	10	12	<10	<10	<10	<10	<10	<10	<10	<10	<10	<10	<10	<10	<10	<10	<10
	19-29	33	49	82	31	41	72	27	57	84	36	61	97	23	74	97	26	69	95	35	47	82	30	59	89	26	54	80	19	39	58	17	50	67	15	32	47	19	39	58
	30-39	73	137	210	65	138	203	103	160	263	100	142	242	89	190	279	94	169	263	79	133	212	80	144	224	63	142	205	59	105	164	47	132	179	59	109	168	74	100	174
	40-49	129	121	250	97	158	255	110	162	272	134	179	313	145	193	338	151	210	361	182	224	406	144	210	354	150	249	399	145	211	356	152	227	379	166	287	453	175	244	419
	50-59	200	184	384	184	198	382	173	188	361	169	185	354	176	207	383	175	189	364	166	182	348	147	176	323	187	177	364	159	158	317	166	207	373	204	257	461	236	235	471
	60-69	268	231	499	232	240	472	292	233	525	268	266	534	302	295	597	303	256	559	313	264	577	266	281	547	299	254	553	251	217	468	253	234	487	312	283	595	283	260	543
	70-79	228	219	447	231	234	465	255	249	504	271	217	488	329	235	564	292	247	539	275	265	540	294	240	534	297	249	546	261	229	490	289	232	521	305	279	584	360	285	645
	80≤	109	119	228	122	156	278	122	133	255	140	155	295	153	134	287	147	153	300	148	137	285	135	145	280	150	129	279	120	119	239	152	148	300	158	153	311	204	170	374
	Total	1,044	1,063	2,107	970	1,171	2,141	1,084	1,187	2,271	1,122	1,211	2,333	1,222	1,335	2,557	1,190	1,303	2,493	1,202	1,257	2,459	1,098	1,265	2,363	1,176	1,255	2,431	1,017	1,081	2,098	1,077	1,233	2,310	1,219	1,405	2,624	1,353	1,337	2,690
		2011			2012			2013			2014			2015			2016			2017			2018			2019			2020			2021			2022			2023
	Age	Male	Female	Total	Male	Female	Total	Male	Female	Total	Male	Female	Total	Male	Female	Total	Male	Female	Total	Male	Female	Total	Male	Female	Total	Male	Female	Total	Male	Female	Total	Male	Female	Total	Male	Female	Total	Male	Female	Total
Multiple myeloma (C88+C90)	0-18	<10	<10	<10	<10	<10	<10	<10	<10	<10	<10	<10	<10	<10	<10	<10	<10	<10	<10	<10	<10	<10	<10	<10	<10	<10	<10	<10	<10	<10	<10	<10	<10	<10	<10	<10	<10	<10	<10	<10
	19-29	<10	<10	<10	<10	<10	<10	<10	<10	<10	<10	<10	<10	<10	<10	<10	<10	<10	<10	<10	<10	<10	<10	<10	<10	<10	<10	<10	<10	<10	<10	<10	<10	<10	<10	<10	<10	<10	<10	<10
	30-39	<10	<10	<10	<10	<10	<10	<10	<10	<10	<10	<10	11	11	<10	15	<10	<10	<10	<10	<10	<10	<10	<10	<10	<10	<10	<10	<10	<10	<10	<10	<10	<10	<10	<10	<10	<10	<10	<10
	40-49	15	15	30	17	10	27	16	14	30	12	15	27	19	11	30	18	16	34	22	15	37	24	21	45	13	16	29	15	<10	20	16	12	28	15	14	29	23	14	37
	50-59	33	45	78	39	62	101	40	42	82	51	51	102	39	41	80	43	34	77	44	45	89	49	50	99	47	41	88	35	42	77	42	39	81	42	28	70	53	33	86
	60-69	78	87	165	87	98	185	90	102	192	108	85	193	95	102	197	97	107	204	92	114	206	102	108	210	89	110	199	75	103	178	82	86	168	119	89	208	89	115	204
	70-79	85	131	216	77	124	201	97	113	210	91	125	216	84	145	229	71	113	184	99	138	237	114	110	224	95	138	233	76	90	166	83	115	198	103	95	198	93	117	210
	80≤	24	50	74	31	69	100	38	70	108	45	64	109	31	47	78	36	70	106	49	56	105	34	58	92	33	61	94	27	42	69	36	43	79	29	50	79	48	63	111
	Total	241	333	574	257	367	624	287	343	630	311	349	660	279	350	629	270	347	617	309	376	685	326	352	678	284	369	653	230	282	512	262	296	558	315	280	595	311	344	655
Non-Hodgkin lymphoma (C82-86, C96)	0-18	20	<10	29	28	<10	37	22	14	36	13	<10	22	27	11	38	19	11	30	18	<10	24	19	10	29	18	<10	26	20	10	30	13	<10	22	22	10	32	13	<10	16
	19-29	25	26	51	20	14	34	27	17	44	21	16	37	20	18	38	19	26	45	18	13	31	21	14	35	20	16	36	12	14	26	19	21	40	17	19	36	20	16	36
	30-39	56	33	89	54	33	87	41	42	83	49	33	82	54	36	90	42	39	81	52	31	83	40	23	63	61	32	93	29	47	76	50	42	92	36	39	75	40	31	71
	40-49	66	60	126	70	59	129	85	70	155	73	78	151	63	70	133	96	77	173	81	68	149	90	100	190	82	88	170	113	78	191	87	69	156	90	96	186	95	81	176
	50-59	166	150	316	134	145	279	145	154	299	144	137	281	134	110	244	119	124	243	154	131	285	113	153	266	158	128	286	140	149	289	134	125	259	158	137	295	145	143	288
	60-69	188	226	414	181	218	399	203	268	471	201	238	439	244	236	480	233	255	488	211	237	448	246	265	511	260	318	578	238	315	553	269	264	533	262	254	516	256	291	547
	70-79	142	193	335	167	211	378	201	271	472	181	282	463	182	223	405	192	288	480	180	264	444	200	264	464	227	301	528	270	331	601	220	315	535	254	338	592	269	354	623
	80≤	72	133	205	65	132	197	81	164	245	94	143	237	90	137	227	88	137	225	89	132	221	79	132	211	99	181	280	97	198	295	109	146	255	122	179	301	134	192	326
	Total	735	830	1,565	719	821	1,540	805	1,000	1,805	776	936	1,712	814	841	1,655	808	957	1,765	803	882	1,685	808	961	1,769	925	1,072	1,997	919	1,142	2,061	901	991	1,892	961	1,072	2,033	972	1,111	2,083
Oesophageal cancer (C15)	0-18	<10	<10	<10	<10	<10	<10	<10	<10	<10	<10	<10	<10	<10	<10	<10	<10	<10	<10	<10	<10	<10	<10	<10	<10	<10	<10	<10	<10	<10	<10	<10	<10	<10	<10	<10	<10	<10	<10	<10
	19-29	<10	<10	<10	<10	<10	<10	<10	<10	<10	<10	<10	<10	<10	<10	<10	<10	<10	<10	<10	<10	<10	<10	<10	<10	<10	<10	<10	<10	<10	<10	<10	<10	<10	<10	<10	<10	<10	<10	<10
	30-39	<10	<10	<10	<10	<10	<10	<10	<10	<10	<10	<10	<10	<10	<10	<10	<10	<10	<10	<10	<10	<10	<10	<10	<10	<10	<10	<10	<10	<10	<10	<10	<10	<10	<10	<10	<10	<10	<10	<10
	40-49	23	<10	27	30	<10	32	28	<10	31	26	<10	31	30	<10	37	27	<10	31	21	<10	22	16	<10	21	17	<10	20	16	<10	19	13	<10	15	22	<10	25	16	<10	18
	50-59	164	35	199	172	41	213	152	29	181	169	24	193	118	21	139	107	24	131	98	18	116	112	14	126	97	17	114	85	15	100	73	15	88	61	19	80	75	13	88
	60-69	174	47	221	189	47	236	185	58	243	238	53	291	217	45	262	241	47	288	202	37	239	211	39	250	199	35	234	193	47	240	183	50	233	163	46	209	156	34	190
	70-79	100	32	132	118	36	154	104	32	136	88	30	118	115	34	149	119	37	156	103	36	139	112	35	147	121	50	171	107	38	145	123	38	161	118	35	153	120	38	158
	80≤	40	23	63	34	26	60	31	20	51	28	27	55	31	18	49	29	17	46	43	25	68	29	19	48	41	19	60	37	20	57	22	25	47	26	15	41	32	29	61
	Total	506	142	648	545	153	698	502	143	645	551	139	690	511	126	637	526	129	655	468	117	585	482	112	594	475	126	601	440	123	563	418	131	549	392	121	513	401	119	520
Ovarian cancer (C56)	0-18	<10	<10	<10	<10	13	13	<10	10	10	<10	10	10	<10	<10	<10	<10	<10	<10	<10	<10	<10	<10	<10	<10	<10	<10	<10	<10	<10	<10	<10	<10	<10	<10	<10	<10	<10	10	10
	19-29	<10	21	21	<10	23	23	<10	17	17	<10	17	17	<10	17	17	<10	28	28	<10	20	20	<10	29	29	<10	17	17	<10	20	20	<10	30	30	<10	20	20	<10	22	22
	30-39	<10	45	45	<10	54	54	<10	65	65	<10	43	43	<10	58	58	<10	48	48	<10	42	42	<10	53	53	<10	37	37	<10	49	49	<10	44	44	<10	47	47	<10	40	40
	40-49	<10	132	132	<10	134	134	<10	133	133	<10	123	123	<10	162	162	<10	156	156	<10	142	142	<10	145	145	<10	147	147	<10	121	121	<10	138	138	<10	137	137	<10	127	127
	50-59	<10	232	232	<10	254	254	<10	243	243	<10	218	218	<10	184	184	<10	218	218	<10	192	192	<10	186	186	<10	199	199	<10	199	199	<10	185	185	<10	177	177	<10	184	184
	60-69	<10	322	322	<10	289	289	<10	291	291	<10	287	287	<10	370	370	<10	309	309	<10	288	288	<10	291	291	<10	287	287	<10	272	272	<10	277	277	<10	230	230	<10	273	273
	70-79	<10	259	259	<10	234	234	<10	282	282	<10	264	264	<10	248	248	<10	257	257	<10	275	275	<10	250	250	<10	218	218	<10	220	220	<10	233	233	<10	240	240	<10	247	247
	80≤	<10	127	127	<10	135	135	<10	143	143	<10	149	149	<10	125	125	<10	128	128	<10	133	133	<10	125	125	<10	125	125	<10	108	108	<10	119	119	<10	115	115	<10	112	112
	Total	<10	1,144	1,144	<10	1,136	1,136	<10	1,184	1,184	<10	1,111	1,111	<10	1,171	1,171	<10	1,148	1,148	<10	1,098	1,098	<10	1,081	1,081	<10	1,036	1,036	<10	996	996	<10	1,031	1,031	<10	968	968	<10	1,015	1,015
Pancreatic cancer (C25)	0-18	<10	<10	<10	<10	<10	<10	<10	<10	<10	<10	<10	<10	<10	<10	<10	<10	<10	<10	<10	<10	<10	<10	<10	<10	<10	<10	<10	<10	<10	<10	<10	<10	<10	<10	<10	<10	<10	<10	<10
	19-29	<10	<10	<10	<10	<10	<10	<10	<10	<10	<10	<10	<10	<10	<10	<10	<10	<10	<10	<10	<10	<10	<10	<10	<10	<10	<10	<10	<10	<10	<10	<10	<10	<10	<10	<10	<10	<10	<10	<10
	30-39	14	<10	20	12	<10	21	21	10	31	10	<10	19	<10	<10	10	11	12	23	<10	<10	<10	16	13	29	<10	<10	12	12	11	23	<10	<10	14	<10	10	15	<10	10	14
	40-49	61	32	93	50	33	83	55	27	82	59	26	85	62	30	92	68	41	109	58	43	101	68	36	104	57	32	89	64	37	101	55	47	102	50	37	87	63	33	96
	50-59	220	140	360	221	103	324	198	138	336	180	136	316	168	114	282	170	115	285	177	108	285	171	125	296	160	97	257	168	104	272	148	97	245	155	117	272	151	100	251
	60-69	321	269	590	336	236	572	363	324	687	355	292	647	373	332	705	388	344	732	417	343	760	373	308	681	396	332	728	351	306	657	337	287	624	323	317	640	350	319	669
	70-79	250	331	581	248	361	609	273	359	632	282	371	653	286	365	651	307	376	683	318	381	699	320	381	701	345	395	740	376	411	787	343	390	733	316	430	746	348	413	761
	80≤	133	248	381	139	312	451	145	305	450	136	288	424	151	292	443	132	350	482	154	310	464	132	304	436	138	297	435	131	289	420	172	269	441	143	298	441	174	341	515
	Total	1,002	1,028	2,030	1,008	1,057	2,065	1,057	1,169	2,226	1,024	1,127	2,151	1,045	1,141	2,186	1,078	1,238	2,316	1,129	1,192	2,321	1,082	1,168	2,250	1,102	1,166	2,268	1,105	1,164	2,269	1,063	1,105	2,168	993	1,214	2,207	1,091	1,223	2,314
Prostate cancer (C61)	0-18	<10	<10	<10	<10	<10	<10	<10	<10	<10	<10	<10	<10	<10	<10	<10	<10	<10	<10	<10	<10	<10	<10	<10	<10	<10	<10	<10	<10	<10	<10	<10	<10	<10	<10	<10	<10	<10	<10	<10
	19-29	<10	<10	<10	<10	<10	<10	<10	<10	<10	<10	<10	<10	<10	<10	<10	<10	<10	<10	<10	<10	<10	<10	<10	<10	<10	<10	<10	<10	<10	<10	<10	<10	<10	<10	<10	<10	<10	<10	<10
	30-39	<10	<10	<10	<10	<10	<10	<10	<10	<10	<10	<10	<10	<10	<10	<10	<10	<10	<10	<10	<10	<10	<10	<10	<10	<10	<10	<10	<10	<10	<10	<10	<10	<10	<10	<10	<10	<10	<10	<10
	40-49	18	<10	18	19	<10	19	27	<10	27	15	<10	15	15	<10	15	33	<10	33	20	<10	20	23	<10	23	40	<10	40	28	<10	28	26	<10	26	29	<10	29	28	<10	28
	50-59	381	<10	381	351	<10	351	409	<10	409	328	<10	328	335	<10	335	313	<10	313	297	<10	297	283	<10	283	322	<10	322	280	<10	280	265	<10	265	300	<10	300	337	<10	337
	60-69	1,363	<10	1,363	1,223	<10	1,223	1,557	<10	1,557	1,453	<10	1,453	1,453	<10	1,453	1,506	<10	1,506	1,478	<10	1,478	1,433	<10	1,433	1,456	<10	1,456	1,230	<10	1,230	1,152	<10	1,152	1,386	<10	1,386	1,532	<10	1,532
	70-79	1,577	<10	1,577	1,448	<10	1,448	1,710	<10	1,710	1,739	<10	1,739	1,717	<10	1,717	1,665	<10	1,665	1,779	<10	1,779	1,730	<10	1,730	1,902	<10	1,902	1,471	<10	1,471	1,603	<10	1,603	1,868	<10	1,868	2,173	<10	2,173
	80≤	767	<10	767	712	<10	712	727	<10	727	713	<10	713	657	<10	657	689	<10	689	573	<10	573	601	<10	601	547	<10	547	482	<10	482	514	<10	514	659	<10	659	777	<10	777
	Total	4,107	<10	4,107	3,753	<10	3,753	4,434	<10	4,434	4,250	<10	4,250	4,177	<10	4,177	4,208	<10	4,208	4,147	<10	4,147	4,072	<10	4,072	4,269	<10	4,269	3,492	<10	3,492	3,561	<10	3,561	4,244	<10	4,244	4,850	<10	4,850
		2011			2012			2013			2014			2015			2016			2017			2018			2019			2020			2021			2022			2023
	Age	Male	Female	Total	Male	Female	Total	Male	Female	Total	Male	Female	Total	Male	Female	Total	Male	Female	Total	Male	Female	Total	Male	Female	Total	Male	Female	Total	Male	Female	Total	Male	Female	Total	Male	Female	Total	Male	Female	Total
Stomach cancer (C16)	0-18	<10	<10	<10	<10	<10	<10	<10	<10	<10	<10	<10	<10	<10	<10	<10	<10	<10	<10	<10	<10	<10	<10	<10	<10	<10	<10	<10	<10	<10	<10	<10	<10	<10	<10	<10	<10	<10	<10	<10
	19-29	<10	<10	<10	<10	<10	<10	<10	<10	<10	<10	<10	<10	<10	<10	<10	<10	<10	<10	<10	<10	<10	<10	<10	<10	<10	<10	<10	<10	<10	<10	<10	<10	<10	<10	<10	<10	<10	<10	<10
	30-39	17	11	28	<10	11	19	13	13	26	<10	<10	16	11	<10	19	11	13	24	<10	<10	15	<10	<10	11	<10	<10	11	<10	<10	13	12	10	22	<10	<10	16	10	<10	17
	40-49	43	39	82	53	32	85	43	35	78	52	33	85	49	31	80	48	35	83	39	35	74	46	38	84	40	21	61	51	27	78	29	31	60	46	47	93	33	26	59
	50-59	184	114	298	181	98	279	183	80	263	158	84	242	129	75	204	146	64	210	148	68	216	124	77	201	117	62	179	89	72	161	110	52	162	102	62	164	90	59	149
	60-69	307	199	506	318	192	510	328	188	516	301	185	486	333	198	531	331	204	535	323	176	499	280	171	451	301	150	451	263	142	405	251	166	417	229	136	365	211	130	341
	70-79	408	307	715	337	299	636	345	287	632	308	273	581	352	278	630	331	258	589	333	264	597	293	245	538	294	249	543	254	218	472	268	213	481	282	208	490	276	219	495
	80≤	220	272	492	246	256	502	225	286	511	198	245	443	204	258	462	183	220	403	179	227	406	162	205	367	165	174	339	133	160	293	168	186	354	141	165	306	141	192	333
	Total	1,182	944	2,126	1,145	890	2,035	1,138	895	2,033	1,027	832	1,859	1,078	850	1,928	1,051	796	1,847	1,031	778	1,809	912	742	1,654	920	667	1,587	795	630	1,425	841	661	1,502	808	627	1,435	762	634	1,396
Testicular cancer (C62)	0-18	13	<10	13	17	<10	17	11	<10	11	17	<10	17	13	<10	13	13	<10	13	<10	<10	<10	12	<10	12	<10	<10	<10	<10	<10	<10	<10	<10	<10	10	<10	10	11	<10	11
	19-29	148	<10	148	121	<10	121	125	<10	125	128	<10	128	133	<10	133	123	<10	123	116	<10	116	120	<10	120	106	<10	106	112	<10	112	94	<10	94	94	<10	94	93	<10	93
	30-39	264	<10	264	263	<10	263	205	<10	205	216	<10	216	224	<10	224	218	<10	218	200	<10	200	202	<10	202	157	<10	157	208	<10	208	171	<10	171	169	<10	169	149	<10	149
	40-49	127	<10	127	128	<10	128	111	<10	111	121	<10	121	126	<10	126	145	<10	145	132	<10	132	158	<10	158	159	<10	159	145	<10	145	135	<10	135	151	<10	151	151	<10	151
	50-59	73	<10	73	60	<10	60	59	<10	59	69	<10	69	44	<10	44	60	<10	60	49	<10	49	58	<10	58	45	<10	45	45	<10	45	38	<10	38	54	<10	54	46	<10	46
	60-69	36	<10	36	30	<10	30	28	<10	28	20	<10	20	35	<10	35	34	<10	34	32	<10	32	25	<10	25	36	<10	36	36	<10	36	22	<10	22	15	<10	15	22	<10	22
	70-79	10	<10	10	12	<10	12	<10	<10	<10	<10	<10	<10	12	<10	12	15	<10	15	<10	<10	<10	<10	<10	<10	11	<10	11	<10	<10	<10	<10	<10	<10	10	<10	10	<10	<10	<10
	80≤	<10	<10	<10	<10	<10	<10	<10	<10	<10	<10	<10	<10	<10	<10	<10	<10	<10	<10	<10	<10	<10	<10	<10	<10	<10	<10	<10	<10	<10	<10	<10	<10	<10	<10	<10	<10	<10	<10	<10
	Total	678	<10	678	638	<10	638	553	<10	553	586	<10	586	594	<10	594	610	<10	610	550	<10	550	587	<10	587	526	<10	526	564	<10	564	476	<10	476	504	<10	504	480	<10	480
Thyroid cancer (C73)	0-18	<10	<10	<10	<10	<10	10	<10	12	19	<10	13	15	<10	<10	<10	<10	<10	11	<10	18	20	<10	<10	<10	<10	13	18	<10	<10	<10	<10	<10	<10	<10	<10	<10	<10	11	11
	19-29	12	31	43	11	41	52	<10	30	39	11	49	60	11	34	45	14	55	69	14	47	61	<10	46	54	14	50	64	11	42	53	<10	48	57	<10	42	49	13	54	67
	30-39	26	87	113	25	86	111	28	93	121	24	103	127	40	95	135	25	100	125	25	105	130	26	100	126	30	111	141	27	87	114	28	81	109	35	117	152	29	112	141
	40-49	31	94	125	25	90	115	38	112	150	35	125	160	41	120	161	47	159	206	53	126	179	47	145	192	62	161	223	52	142	194	52	131	183	51	206	257	61	157	218
	50-59	28	95	123	35	99	134	22	124	146	34	112	146	33	110	143	42	119	161	36	85	121	30	107	137	36	124	160	41	120	161	44	91	135	39	146	185	59	158	217
	60-69	23	110	133	21	104	125	40	123	163	29	99	128	38	118	156	48	144	192	51	87	138	30	105	135	40	84	124	25	101	126	27	80	107	35	96	131	39	104	143
	70-79	18	65	83	13	53	66	16	78	94	<10	62	69	19	77	96	26	62	88	20	79	99	20	64	84	27	75	102	16	58	74	21	51	72	31	84	115	32	83	115
	80≤	<10	24	28	<10	24	33	<10	21	25	<10	19	24	<10	26	31	<10	24	33	<10	23	25	<10	13	20	<10	16	19	<10	11	15	<10	16	23	<10	25	32	<10	28	32
	Total	146	509	655	140	506	646	164	593	757	147	582	729	189	586	775	214	671	885	203	570	773	171	586	757	217	634	851	178	568	746	190	502	692	207	723	930	237	707	944
Other	0-18	64	47	111	55	43	98	65	46	111	40	40	80	38	40	78	57	40	97	60	40	100	44	51	95	63	40	103	41	35	76	40	41	81	31	44	75	46	32	78
	19-29	43	42	85	48	33	81	33	26	59	40	34	74	34	40	74	42	39	81	46	41	87	38	30	68	26	24	50	26	25	51	28	27	55	17	21	38	30	22	52
	30-39	94	112	206	76	88	164	90	112	202	72	69	141	67	96	163	66	100	166	68	68	136	76	63	139	58	72	130	41	45	86	47	43	90	62	43	105	56	46	102
	40-49	138	154	292	143	148	291	128	180	308	138	149	287	151	155	306	150	172	322	149	171	320	148	143	291	150	139	289	115	118	233	129	110	239	122	124	246	104	113	217
	50-59	343	358	701	318	305	623	281	325	606	281	304	585	293	282	575	248	264	512	234	265	499	244	211	455	233	243	476	197	185	382	174	175	349	180	173	353	222	213	435
	60-69	486	520	1,006	460	496	956	471	516	987	494	497	991	582	558	1,140	539	545	1,084	476	532	1,008	492	475	967	429	428	857	353	343	696	286	342	628	324	333	657	327	305	632
	70-79	454	628	1,082	428	593	1,021	483	606	1,089	515	623	1,138	471	615	1,086	520	644	1,164	487	566	1,053	485	622	1,107	506	531	1,037	321	432	753	304	420	724	301	415	716	449	488	937
	80≤	284	543	827	264	490	754	307	478	785	296	521	817	299	492	791	297	444	741	284	448	732	263	430	693	269	414	683	175	290	465	145	255	400	165	288	453	232	354	586
	Total	1,906	2,404	4,310	1,792	2,196	3,988	1,858	2,289	4,147	1,876	2,237	4,113	1,935	2,278	4,213	1,919	2,248	4,167	1,804	2,131	3,935	1,790	2,025	3,815	1,734	1,891	3,625	1,269	1,473	2,742	1,153	1,413	2,566	1,202	1,441	2,643	1,466	1,573	3,039
Mortality by age, sex and year of diagnosis (Supplementary table 2B)		2011			2012			2013			2014			2015			2016			2017			2018			2019			2020			2021			2022			2023
	Age	Male	Female	Total	Male	Female	Total	Male	Female	Total	Male	Female	Total	Male	Female	Total	Male	Female	Total	Male	Female	Total	Male	Female	Total	Male	Female	Total	Male	Female	Total	Male	Female	Total	Male	Female	Total	Male	Female	Total
All sites excl. non-melanoma (C00-97)	0-19	28.0	29.5	57.5	48.5	27.0	75.5	34.5	29.0	63.5	47.0	23.0	70.0	44.0	31.0	75.0	32.0	27.5	59.5	42.0	22.5	64.5	24.5	22.0	46.5	46.0	22.0	68.0	30.0	19.0	49.0	22.5	22.0	44.5	25.0	19.0	44.0	37.5	19.5	57.0
	20-29	47.0	36.0	83.0	69.5	38.0	107.5	52.0	35.5	87.5	52.5	38.0	90.5	40.0	25.0	65.0	50.5	35.0	85.5	51.5	24.5	76.0	54.0	39.5	93.5	51.5	24.5	76.0	32.5	29.0	61.5	42.0	30.5	72.5	41.5	16.5	58.0	39.5	20.5	60.0
	30-39	146.0	190.5	336.5	156.5	170.0	326.5	155.0	179.0	334.0	171.0	210.0	381.0	148.0	159.0	307.0	138.0	171.5	309.5	115.0	185.0	300.0	125.0	161.5	286.5	112.5	135.0	247.5	89.5	130.0	219.5	91.0	128.5	219.5	84.0	124.0	208.0	107.5	140.0	247.5
	40-49	717.0	672.5	1,389.5	747.0	665.0	1,412.0	732.5	606.0	1,338.5	659.5	608.5	1,268.0	709.0	583.0	1,292.0	604.0	573.5	1,177.5	569.5	617.0	1,186.5	580.0	566.0	1,146.0	567.5	538.5	1,106.0	526.5	575.0	1,101.5	510.0	498.0	1,008.0	491.5	564.0	1,055.5	496.0	502.0	998.0
	50-59	3,910.0	2,337.0	6,247.0	3,767.5	2,280.5	6,048.0	3,491.5	2,207.0	5,698.5	3,268.5	2,104.5	5,373.0	2,962.0	2,002.0	4,964.0	2,766.0	1,750.5	4,516.5	2,516.0	1,690.5	4,206.5	2,427.5	1,595.0	4,022.5	2,274.0	1,523.0	3,797.0	2,095.0	1,473.0	3,568.0	1,915.5	1,495.5	3,411.0	1,915.5	1,369.5	3,285.0	1,775.5	1,473.5	3,249.0
	60-69	5,492.5	3,526.5	9,019.0	5,640.0	3,682.0	9,322.0	5,596.0	3,776.0	9,372.0	5,714.0	3,902.5	9,616.5	5,901.0	4,069.0	9,970.0	6,195.0	4,078.0	10,273.0	6,237.0	4,219.0	10,456.0	6,237.5	4,182.0	10,419.5	5,996.0	4,002.0	9,998.0	5,653.0	4,140.0	9,793.0	5,309.5	3,955.0	9,264.5	5,181.0	3,837.0	9,018.0	5,168.0	3,744.0	8,912.0
	70-79	4,760.0	4,104.0	8,864.0	4,860.0	4,099.0	8,959.0	4,780.0	4,171.0	8,951.0	4,857.0	4,160.0	9,017.0	4,912.0	4,335.0	9,247.0	5,164.0	4,439.0	9,603.0	5,118.0	4,382.0	9,500.0	5,197.0	4,430.0	9,627.0	5,232.0	4,594.0	9,826.0	5,384.0	4,657.0	10,041.0	5,302.0	4,517.0	9,819.0	5,364.0	4,683.0	10,047.0	5,646.0	4,770.0	10,416.0
	80≤	2,771.0	3,709.0	6,480.0	2,877.0	3,884.0	6,761.0	2,889.0	3,836.5	6,725.5	2,881.5	3,842.0	6,723.5	2,836.0	3,840.5	6,676.5	2,950.5	3,786.5	6,737.0	2,945.5	3,876.0	6,821.5	2,870.5	3,877.0	6,747.5	2,848.5	3,807.0	6,655.5	2,879.5	3,687.5	6,567.0	2,846.0	3,674.0	6,520.0	2,815.5	3,703.0	6,518.5	2,956.0	3,851.0	6,807.0
	Total	17,871.5	14,605.0	32,476.5	18,166.0	14,845.5	33,011.5	17,730.5	14,840.0	32,570.5	17,651.0	14,888.5	32,539.5	17,552.0	15,044.5	32,596.5	17,900.0	14,861.5	32,761.5	17,594.5	15,016.5	32,611.0	17,516.0	14,873.0	32,389.0	17,128.0	14,646.0	31,774.0	16,690.0	14,710.5	31,400.5	16,038.5	14,320.5	30,359.0	15,918.0	14,316.0	30,234.0	16,226.0	14,520.5	30,746.5
Bladder cancer (C67)	0-19	0.0	0.0	0.0	0.0	0.0	0.0	0.0	0.0	0.0	0.0	0.0	0.0	1.5	0.0	1.5	0.0	0.0	0.0	0.0	0.0	0.0	0.0	0.0	0.0	0.0	0.0	0.0	0.0	0.0	0.0	0.0	0.0	0.0	0.0	0.0	0.0	0.0	0.0	0.0
	20-29	0.0	1.5	1.5	0.0	0.0	0.0	0.0	0.0	0.0	0.0	0.0	0.0	0.0	0.0	0.0	0.0	0.0	0.0	0.0	0.0	0.0	0.0	0.0	0.0	0.0	0.0	0.0	0.0	0.0	0.0	0.0	1.5	1.5	0.0	0.0	0.0	0.0	0.0	0.0
	30-39	1.5	0.0	1.5	0.0	1.5	1.5	3.0	0.0	3.0	0.0	0.0	0.0	0.0	1.5	1.5	0.0	1.5	1.5	0.0	1.5	1.5	0.0	0.0	0.0	1.5	3.0	4.5	1.5	1.5	3.0	1.5	0.0	1.5	0.0	0.0	0.0	3.0	0.0	3.0
	40-49	4.5	4.5	9.0	10.0	3.0	13.0	10.5	7.0	17.5	8.0	4.5	12.5	8.0	3.0	11.0	10.5	4.5	15.0	6.0	3.0	9.0	7.0	3.0	10.0	16.0	6.0	22.0	4.5	3.0	7.5	4.0	3.0	7.0	10.5	1.5	12.0	9.5	4.5	14.0
	50-59	65.0	29.0	94.0	79.0	28.0	107.0	66.0	26.0	92.0	57.0	29.0	86.0	63.0	30.0	93.0	48.0	21.0	69.0	51.0	28.0	79.0	48.0	15.0	63.0	50.0	17.0	67.0	44.0	22.0	66.0	45.0	16.0	61.0	51.0	19.0	70.0	38.0	9.0	47.0
	60-69	191.0	54.0	245.0	188.0	54.0	242.0	163.0	63.0	226.0	142.0	76.0	218.0	193.0	63.0	256.0	188.0	74.0	262.0	199.0	89.0	288.0	233.0	76.0	309.0	205.0	72.0	277.0	184.0	74.0	258.0	206.0	76.0	282.0	151.0	71.0	222.0	200.0	79.0	279.0
	70-79	218.0	84.0	302.0	230.0	71.0	301.0	200.0	62.0	262.0	196.0	86.0	282.0	242.0	70.0	312.0	217.0	91.0	308.0	213.0	75.0	288.0	234.0	100.0	334.0	261.0	97.0	358.0	275.0	108.0	383.0	268.0	122.0	390.0	271.0	103.0	374.0	279.0	128.0	407.0
	80≤	175.0	95.0	270.0	207.0	112.0	319.0	195.0	104.0	299.0	183.0	125.0	308.0	172.0	112.0	284.0	220.0	100.0	320.0	198.0	120.0	318.0	184.0	108.0	292.0	180.0	126.0	306.0	188.0	125.0	313.0	196.0	129.0	325.0	191.0	118.0	309.0	206.0	125.0	331.0
	Total	655.0	268.0	923.0	714.0	269.5	983.5	637.5	262.0	899.5	586.0	320.5	906.5	679.5	279.5	959.0	683.5	292.0	975.5	667.0	316.5	983.5	706.0	302.0	1,008.0	713.5	321.0	1,034.5	697.0	333.5	1,030.5	720.5	347.5	1,068.0	674.5	312.5	987.0	735.5	345.5	1,081.0
Breast cancer (C50)	0-19		0.0	0.0		1.5	1.5		0.0	0.0		0.0	0.0		1.5	1.5		0.0	0.0		0.0	0.0		0.0	0.0		0.0	0.0		0.0	0.0		0.0	0.0		0.0	0.0		0.0	0.0
	20-29		3.0	3.0		1.5	1.5		1.5	1.5		6.0	6.0		1.5	1.5		1.5	1.5		1.5	1.5		4.5	4.5		1.5	1.5		4.0	4.0		3.0	3.0		3.0	3.0		4.0	4.0
	30-39		51.0	51.0		44.0	44.0		47.0	47.0		50.0	50.0		43.0	43.0		40.0	40.0		61.0	61.0		43.0	43.0		30.0	30.0		29.0	29.0		35.0	35.0		41.0	41.0		44.0	44.0
	40-49		138.0	138.0		133.0	133.0		121.0	121.0		130.0	130.0		114.0	114.0		117.0	117.0		136.0	136.0		105.0	105.0		151.0	151.0		157.0	157.0		139.0	139.0		139.0	139.0		132.0	132.0
	50-59		347.0	347.0		329.0	329.0		315.0	315.0		309.0	309.0		298.0	298.0		296.0	296.0		260.0	260.0		250.0	250.0		259.0	259.0		227.0	227.0		249.0	249.0		230.0	230.0		250.0	250.0
	60-69		495.0	495.0		514.0	514.0		527.0	527.0		516.0	516.0		591.0	591.0		551.0	551.0		531.0	531.0		561.0	561.0		495.0	495.0		523.0	523.0		495.0	495.0		476.0	476.0		478.0	478.0
	70-79		552.0	552.0		563.0	563.0		576.0	576.0		583.0	583.0		584.0	584.0		663.0	663.0		578.0	578.0		588.0	588.0		638.0	638.0		675.0	675.0		639.0	639.0		643.0	643.0		640.0	640.0
	80≤		552.0	552.0		511.0	511.0		580.0	580.0		513.0	513.0		587.0	587.0		554.0	554.0		555.0	555.0		576.0	576.0		599.0	599.0		580.0	580.0		616.0	616.0		573.0	573.0		619.0	619.0
	Total		2,138.0	2,138.0		2,097.0	2,097.0		2,167.5	2,167.5		2,107.0	2,107.0		2,220.0	2,220.0		2,222.5	2,222.5		2,122.5	2,122.5		2,127.5	2,127.5		2,173.5	2,173.5		2,195.0	2,195.0		2,176.0	2,176.0		2,105.0	2,105.0		2,167.0	2,167.0
Cancer of brain and CNS (C70-72)	0-19	4.5	6.5	11.0	16.0	8.5	24.5	9.0	5.0	14.0	8.5	11.0	19.5	6.5	7.0	13.5	5.5	7.5	13.0	7.0	6.0	13.0	5.5	9.5	15.0	6.5	7.0	13.5	10.5	7.5	18.0	5.5	4.5	10.0	7.0	10.5	17.5	13.0	5.0	18.0
	20-29	3.0	5.5	8.5	9.0	1.5	10.5	10.0	3.0	13.0	6.5	0.0	6.5	5.5	5.5	11.0	7.5	4.5	12.0	10.0	7.5	17.5	3.0	7.5	10.5	6.0	1.5	7.5	4.0	4.5	8.5	7.5	1.5	9.0	3.0	1.5	4.5	11.0	0.0	11.0
	30-39	23.0	19.0	42.0	19.0	8.5	27.5	17.0	13.0	30.0	17.0	19.0	36.0	11.5	13.0	24.5	17.0	10.5	27.5	19.0	13.5	32.5	19.0	10.0	29.0	12.0	9.0	21.0	9.0	11.0	20.0	16.0	11.0	27.0	9.5	10.0	19.5	17.0	6.5	23.5
	40-49	27.0	22.0	49.0	34.0	25.0	59.0	31.0	16.0	47.0	28.0	16.0	44.0	48.0	31.0	79.0	33.0	26.0	59.0	40.0	14.0	54.0	49.0	25.0	74.0	33.0	16.0	49.0	37.0	20.0	57.0	30.0	18.0	48.0	36.0	24.0	60.0	41.0	20.0	61.0
	50-59	66.0	39.0	105.0	57.0	47.0	104.0	69.0	50.0	119.0	66.0	38.0	104.0	71.0	48.0	119.0	58.0	54.0	112.0	48.0	33.0	81.0	64.0	44.0	108.0	62.0	36.0	98.0	57.0	36.0	93.0	51.0	50.0	101.0	56.0	43.0	99.0	58.0	53.0	111.0
	60-69	64.0	83.0	147.0	95.0	88.0	183.0	88.0	90.0	178.0	94.0	91.0	185.0	93.0	82.0	175.0	95.0	82.0	177.0	109.0	84.0	193.0	102.0	97.0	199.0	100.0	74.0	174.0	113.0	87.0	200.0	82.0	97.0	179.0	69.0	69.0	138.0	88.0	93.0	181.0
	70-79	51.0	90.0	141.0	65.0	61.0	126.0	80.0	77.0	157.0	73.0	95.0	168.0	76.0	89.0	165.0	83.0	79.0	162.0	67.0	90.0	157.0	75.0	93.0	168.0	75.0	79.0	154.0	77.0	91.0	168.0	69.0	83.0	152.0	70.0	92.0	162.0	87.0	72.0	159.0
	80≤	23.0	42.0	65.0	35.0	41.0	76.0	25.5	51.0	76.5	22.0	49.0	71.0	30.0	50.0	80.0	23.5	43.0	66.5	32.5	53.5	86.0	19.0	39.0	58.0	29.5	49.0	78.5	22.5	41.5	64.0	35.5	45.0	80.5	24.5	51.5	76.0	41.5	54.0	95.5
	Total	261.5	307.0	568.5	330.0	280.5	610.5	329.5	305.0	634.5	315.0	319.0	634.0	341.5	325.5	667.0	322.5	306.5	629.0	332.5	301.5	634.0	336.5	325.0	661.5	324.0	271.5	595.5	330.0	298.5	628.5	296.5	310.0	606.5	275.0	301.5	576.5	356.5	303.5	660.0
Cancer of lip, oral cavity and pharynx (C00-14)	0-19	0.0	0.0	0.0	1.5	0.0	1.5	0.0	0.0	0.0	0.0	0.0	0.0	1.5	0.0	1.5	0.0	0.0	0.0	0.0	0.0	0.0	1.5	0.0	1.5	0.0	0.0	0.0	0.0	0.0	0.0	0.0	0.0	0.0	0.0	0.0	0.0	0.0	0.0	0.0
	20-29	0.0	1.5	1.5	3.0	0.0	3.0	0.0	0.0	0.0	0.0	0.0	0.0	0.0	0.0	0.0	1.5	1.5	3.0	0.0	0.0	0.0	1.5	0.0	1.5	1.5	1.5	3.0	0.0	0.0	0.0	1.5	0.0	1.5	1.5	1.5	3.0	1.5	0.0	1.5
	30-39	5.0	0.0	5.0	6.0	7.0	13.0	4.5	3.0	7.5	6.5	5.5	12.0	9.0	1.5	10.5	8.0	3.0	11.0	1.5	3.0	4.5	3.0	1.5	4.5	6.0	0.0	6.0	4.0	1.5	5.5	3.0	4.5	7.5	1.5	0.0	1.5	3.0	1.5	4.5
	40-49	104.0	13.5	117.5	112.0	20.0	132.0	114.0	9.5	123.5	105.0	9.5	114.5	97.0	11.0	108.0	63.0	15.0	78.0	70.0	16.0	86.0	59.0	8.5	67.5	60.0	13.0	73.0	49.0	7.0	56.0	41.0	12.5	53.5	38.0	7.0	45.0	38.0	11.0	49.0
	50-59	563.0	88.0	651.0	513.0	96.0	609.0	462.0	81.0	543.0	455.0	87.0	542.0	414.0	86.0	500.0	384.0	52.0	436.0	328.0	57.0	385.0	297.0	51.0	348.0	291.0	47.0	338.0	265.0	47.0	312.0	235.0	35.0	270.0	195.0	33.0	228.0	177.0	32.0	209.0
	60-69	365.0	97.0	462.0	423.0	95.0	518.0	376.0	96.0	472.0	405.0	120.0	525.0	453.0	105.0	558.0	447.0	104.0	551.0	442.0	125.0	567.0	459.0	114.0	573.0	442.0	130.0	572.0	415.0	99.0	514.0	389.0	95.0	484.0	361.0	87.0	448.0	356.0	97.0	453.0
	70-79	135.0	38.0	173.0	131.0	45.0	176.0	147.0	56.0	203.0	138.0	46.0	184.0	148.0	56.0	204.0	166.0	57.0	223.0	152.0	45.0	197.0	170.0	64.0	234.0	171.0	57.0	228.0	183.0	62.0	245.0	172.0	64.0	236.0	174.0	58.0	232.0	176.0	77.0	253.0
	80≤	41.5	43.0	84.5	36.5	48.0	84.5	43.0	40.0	83.0	47.0	34.0	81.0	45.0	45.0	90.0	53.0	40.0	93.0	41.0	52.0	93.0	47.0	40.0	87.0	47.0	45.0	92.0	37.5	43.0	80.5	55.0	42.0	97.0	40.0	46.0	86.0	35.0	55.0	90.0
	Total	1,213.5	281.0	1,494.5	1,226.0	311.0	1,537.0	1,146.5	285.5	1,432.0	1,156.5	302.0	1,458.5	1,167.5	304.5	1,472.0	1,122.5	272.5	1,395.0	1,034.5	298.0	1,332.5	1,038.0	279.0	1,317.0	1,018.5	293.5	1,312.0	953.5	259.5	1,213.0	896.5	253.0	1,149.5	811.0	232.5	1,043.5	786.5	273.5	1,060.0
Cancer of the corpus uteri (C54)	0-19	0.0	0.0	0.0	0.0	0.0	0.0	0.0	0.0	0.0	0.0	0.0	0.0	0.0	0.0	0.0	0.0	0.0	0.0	0.0	0.0	0.0	0.0	0.0	0.0	0.0	0.0	0.0	0.0	0.0	0.0	0.0	0.0	0.0	0.0	0.0	0.0	0.0	0.0	0.0
	20-29	0.0	0.0	0.0	0.0	0.0	0.0	0.0	0.0	0.0	0.0	0.0	0.0	0.0	0.0	0.0	0.0	0.0	0.0	0.0	0.0	0.0	0.0	0.0	0.0	0.0	0.0	0.0	0.0	0.0	0.0	0.0	0.0	0.0	0.0	0.0	0.0	0.0	0.0	0.0
	30-39	0.0	4.5	4.5	0.0	0.0	0.0	0.0	1.5	1.5	0.0	3.0	3.0	0.0	1.5	1.5	0.0	3.0	3.0	0.0	1.5	1.5	0.0	3.0	3.0	0.0	0.0	0.0	0.0	0.0	0.0	0.0	3.0	3.0	0.0	0.0	0.0	0.0	4.5	4.5
	40-49	0.0	10.0	10.0	0.0	4.5	4.5	0.0	6.5	6.5	0.0	9.0	9.0	0.0	4.5	4.5	0.0	7.0	7.0	0.0	8.0	8.0	0.0	6.5	6.5	0.0	7.0	7.0	0.0	11.0	11.0	0.0	7.5	7.5	0.0	6.5	6.5	0.0	12.0	12.0
	50-59	0.0	43.0	43.0	0.0	32.0	32.0	0.0	29.0	29.0	0.0	32.0	32.0	0.0	23.0	23.0	0.0	22.0	22.0	0.0	31.0	31.0	0.0	31.0	31.0	0.0	30.0	30.0	0.0	25.0	25.0	0.0	40.0	40.0	0.0	38.0	38.0	0.0	52.0	52.0
	60-69	0.0	65.0	65.0	0.0	75.0	75.0	0.0	64.0	64.0	0.0	94.0	94.0	0.0	76.0	76.0	0.0	85.0	85.0	0.0	95.0	95.0	0.0	97.0	97.0	0.0	96.0	96.0	0.0	94.0	94.0	0.0	90.0	90.0	0.0	109.0	109.0	0.0	102.0	102.0
	70-79	0.0	102.0	102.0	0.0	97.0	97.0	0.0	102.0	102.0	0.0	111.0	111.0	0.0	87.0	87.0	0.0	112.0	112.0	0.0	93.0	93.0	0.0	102.0	102.0	0.0	115.0	115.0	0.0	141.0	141.0	0.0	108.0	108.0	0.0	138.0	138.0	0.0	155.0	155.0
	80≤	0.0	67.0	67.0	0.0	78.0	78.0	0.0	72.0	72.0	0.0	77.0	77.0	0.0	72.0	72.0	0.0	88.0	88.0	0.0	87.0	87.0	0.0	71.0	71.0	0.0	83.0	83.0	0.0	96.0	96.0	0.0	91.0	91.0	0.0	83.0	83.0	0.0	97.0	97.0
	Total	0.0	291.5	291.5	0.0	286.5	286.5	0.0	275.0	275.0	0.0	326.0	326.0	0.0	264.0	264.0	0.0	317.0	317.0	0.0	315.5	315.5	0.0	310.5	310.5	0.0	331.0	331.0	0.0	367.0	367.0	0.0	339.5	339.5	0.0	374.5	374.5	0.0	422.5	422.5
Cervical cancer (C53)	0-19	0.0	0.0	0.0	0.0	0.0	0.0	0.0	0.0	0.0	0.0	0.0	0.0	0.0	0.0	0.0	0.0	0.0	0.0	0.0	0.0	0.0	0.0	0.0	0.0	0.0	0.0	0.0	0.0	0.0	0.0	0.0	0.0	0.0	0.0	0.0	0.0	0.0	0.0	0.0
	20-29	0.0	4.5	4.5	0.0	1.5	1.5	0.0	1.5	1.5	0.0	3.0	3.0	0.0	1.5	1.5	0.0	0.0	0.0	0.0	1.5	1.5	0.0	1.5	1.5	0.0	3.0	3.0	0.0	3.0	3.0	0.0	5.5	5.5	0.0	1.5	1.5	0.0	1.5	1.5
	30-39	0.0	25.0	25.0	0.0	25.0	25.0	0.0	19.0	19.0	0.0	30.0	30.0	0.0	24.0	24.0	0.0	26.0	26.0	0.0	15.0	15.0	0.0	23.0	23.0	0.0	19.0	19.0	0.0	15.0	15.0	0.0	17.0	17.0	0.0	18.0	18.0	0.0	22.0	22.0
	40-49	0.0	66.0	66.0	0.0	72.0	72.0	0.0	69.0	69.0	0.0	55.0	55.0	0.0	73.0	73.0	0.0	48.0	48.0	0.0	71.0	71.0	0.0	67.0	67.0	0.0	47.0	47.0	0.0	66.0	66.0	0.0	55.0	55.0	0.0	59.0	59.0	0.0	54.0	54.0
	50-59	0.0	103.0	103.0	0.0	101.0	101.0	0.0	103.0	103.0	0.0	98.0	98.0	0.0	107.0	107.0	0.0	81.0	81.0	0.0	86.0	86.0	0.0	75.0	75.0	0.0	71.0	71.0	0.0	84.0	84.0	0.0	103.0	103.0	0.0	85.0	85.0	0.0	90.0	90.0
	60-69	0.0	85.0	85.0	0.0	87.0	87.0	0.0	112.0	112.0	0.0	95.0	95.0	0.0	123.0	123.0	0.0	125.0	125.0	0.0	91.0	91.0	0.0	114.0	114.0	0.0	121.0	121.0	0.0	101.0	101.0	0.0	108.0	108.0	0.0	104.0	104.0	0.0	97.0	97.0
	70-79	0.0	72.0	72.0	0.0	81.0	81.0	0.0	51.0	51.0	0.0	76.0	76.0	0.0	86.0	86.0	0.0	66.0	66.0	0.0	59.0	59.0	0.0	75.0	75.0	0.0	73.0	73.0	0.0	66.0	66.0	0.0	76.0	76.0	0.0	84.0	84.0	0.0	73.0	73.0
	80≤	0.0	59.0	59.0	0.0	58.0	58.0	0.0	49.0	49.0	0.0	64.0	64.0	0.0	61.0	61.0	0.0	50.0	50.0	0.0	54.0	54.0	0.0	52.0	52.0	0.0	52.0	52.0	0.0	46.0	46.0	0.0	51.0	51.0	0.0	46.0	46.0	0.0	51.0	51.0
	Total	0.0	414.5	414.5	0.0	425.5	425.5	0.0	404.5	404.5	0.0	421.0	421.0	0.0	475.5	475.5	0.0	396.0	396.0	0.0	377.5	377.5	0.0	407.5	407.5	0.0	386.0	386.0	0.0	381.0	381.0	0.0	415.5	415.5	0.0	397.5	397.5	0.0	388.5	388.5
		2011			2012			2013			2014			2015			2016			2017			2018			2019
	Age	Male	Female	Total	Male	Female	Total	Male	Female	Total	Male	Female	Total	Male	Female	Total	Male	Female	Total	Male	Female	Total	Male	Female	Total	Male	Female	Total
Colorectal cancer (C18-21)	0-19	0.0	0.0	0.0	1.5	0.0	1.5	0.0	1.5	1.5	1.5	0.0	1.5	0.0	0.0	0.0	0.0	0.0	0.0	0.0	0.0	0.0	1.5	0.0	1.5	0.0	0.0	0.0	0.0	0.0	0.0	0.0	0.0	0.0	0.0	1.5	1.5	0.0	0.0	0.0
	20-29	6.0	1.5	7.5	7.5	1.5	9.0	10.0	3.0	13.0	1.5	4.5	6.0	4.5	3.0	7.5	1.5	1.5	3.0	1.5	4.5	6.0	4.5	6.0	10.5	0.0	1.5	1.5	1.5	1.5	3.0	7.5	3.0	10.5	3.0	1.5	4.5	3.0	3.0	6.0
	30-39	12.5	20.0	32.5	18.5	16.0	34.5	23.5	23.5	47.0	17.5	21.5	39.0	19.0	14.5	33.5	16.0	13.0	29.0	18.0	17.0	35.0	13.5	14.0	27.5	18.0	19.0	37.0	15.0	16.0	31.0	10.5	11.5	22.0	15.0	9.0	24.0	16.5	11.0	27.5
	40-49	75.0	59.0	134.0	72.0	56.0	128.0	88.0	47.0	135.0	77.0	63.0	140.0	73.0	66.0	139.0	78.0	52.0	130.0	82.0	53.0	135.0	84.0	66.0	150.0	75.0	56.0	131.0	72.0	46.0	118.0	80.0	62.0	142.0	99.0	66.0	165.0	83.0	56.0	139.0
	50-59	388.0	246.0	634.0	401.0	256.0	657.0	404.0	214.0	618.0	397.0	197.0	594.0	354.0	181.0	535.0	345.0	177.0	522.0	293.0	161.0	454.0	294.0	155.0	449.0	318.0	157.0	475.0	290.0	154.0	444.0	270.0	167.0	437.0	311.0	138.0	449.0	282.0	164.0	446.0
	60-69	804.0	402.0	1,206.0	821.0	456.0	1,277.0	791.0	461.0	1,252.0	834.0	482.0	1,316.0	897.0	447.0	1,344.0	876.0	485.0	1,361.0	869.0	489.0	1,358.0	893.0	476.0	1,369.0	918.0	416.0	1,334.0	840.0	484.0	1,324.0	884.0	475.0	1,359.0	831.0	479.0	1,310.0	761.0	411.0	1,172.0
	70-79	922.0	669.0	1,591.0	863.0	673.0	1,536.0	930.0	711.0	1,641.0	901.0	650.0	1,551.0	890.0	653.0	1,543.0	939.0	713.0	1,652.0	946.0	689.0	1,635.0	933.0	658.0	1,591.0	923.0	702.0	1,625.0	988.0	700.0	1,688.0	983.0	634.0	1,617.0	970.0	692.0	1,662.0	1,010.0	646.0	1,656.0
	80≤	628.0	822.0	1,450.0	626.0	815.0	1,441.0	618.0	783.0	1,401.0	620.0	783.0	1,403.0	587.0	819.0	1,406.0	590.0	771.0	1,361.0	607.0	757.0	1,364.0	613.0	824.0	1,437.0	585.0	744.0	1,329.0	565.0	738.0	1,303.0	579.0	721.0	1,300.0	541.0	708.0	1,249.0	588.0	736.0	1,324.0
	Total	2,835.5	2,219.5	5,055.0	2,810.5	2,273.5	5,084.0	2,864.5	2,244.0	5,108.5	2,849.5	2,201.0	5,050.5	2,824.5	2,183.5	5,008.0	2,845.5	2,212.5	5,058.0	2,816.5	2,170.5	4,987.0	2,836.5	2,199.0	5,035.5	2,837.0	2,095.5	4,932.5	2,771.5	2,139.5	4,911.0	2,814.0	2,073.5	4,887.5	2,770.0	2,095.0	4,865.0	2,743.5	2,027.0	4,770.5
Gallbladder cancer (C23-24)	0-19	0.0	0.0	0.0	0.0	0.0	0.0	0.0	0.0	0.0	0.0	0.0	0.0	1.5	0.0	1.5	0.0	0.0	0.0	0.0	0.0	0.0	0.0	0.0	0.0	0.0	0.0	0.0	0.0	0.0	0.0	0.0	0.0	0.0	0.0	0.0	0.0	0.0	0.0	0.0
	20-29	0.0	0.0	0.0	0.0	0.0	0.0	0.0	0.0	0.0	0.0	0.0	0.0	0.0	0.0	0.0	1.5	0.0	1.5	1.5	0.0	1.5	0.0	0.0	0.0	0.0	0.0	0.0	0.0	0.0	0.0	1.5	0.0	1.5	0.0	0.0	0.0	0.0	0.0	0.0
	30-39	3.0	0.0	3.0	1.5	0.0	1.5	3.0	3.0	6.0	1.5	1.5	3.0	1.5	0.0	1.5	0.0	3.0	3.0	0.0	4.5	4.5	3.0	1.5	4.5	1.5	3.0	4.5	0.0	0.0	0.0	0.0	0.0	0.0	0.0	3.0	3.0	1.5	0.0	1.5
	40-49	5.5	8.0	13.5	8.0	5.5	13.5	3.0	6.0	9.0	8.0	9.0	17.0	6.5	5.5	12.0	9.0	5.5	14.5	6.5	6.5	13.0	6.0	3.0	9.0	10.5	4.5	15.0	9.0	10.0	19.0	3.0	4.0	7.0	7.0	3.0	10.0	5.5	4.5	10.0
	50-59	30.0	35.0	65.0	36.0	39.0	75.0	31.0	35.0	66.0	28.0	32.0	60.0	26.0	26.0	52.0	23.0	20.0	43.0	33.0	29.0	62.0	32.0	33.0	65.0	28.0	11.5	39.5	29.0	23.0	52.0	24.0	18.0	42.0	25.0	21.0	46.0	31.0	26.0	57.0
	60-69	61.0	93.0	154.0	51.0	74.0	125.0	51.0	80.0	131.0	61.0	77.0	138.0	71.0	80.0	151.0	63.0	71.0	134.0	60.0	91.0	151.0	73.0	72.0	145.0	67.0	60.0	127.0	67.0	82.0	149.0	48.0	65.0	113.0	67.0	82.0	149.0	75.0	71.0	146.0
	70-79	73.0	136.0	209.0	71.0	143.0	214.0	80.0	142.0	222.0	73.0	119.0	192.0	72.0	136.0	208.0	82.0	130.0	212.0	79.0	105.0	184.0	82.0	112.0	194.0	80.0	108.0	188.0	60.0	87.0	147.0	76.0	78.0	154.0	72.0	121.0	193.0	74.0	95.0	169.0
	80≤	44.0	156.0	200.0	61.0	173.0	234.0	49.0	153.0	202.0	56.0	145.0	201.0	41.0	117.0	158.0	62.0	122.0	184.0	33.5	119.0	152.5	45.0	125.0	170.0	44.0	122.0	166.0	45.0	96.0	141.0	44.5	103.0	147.5	41.0	90.0	131.0	48.0	88.0	136.0
	Total	216.5	428.0	644.5	228.5	434.5	663.0	217.0	419.0	636.0	227.5	383.5	611.0	219.5	364.5	584.0	240.5	351.5	592.0	213.5	355.0	568.5	241.0	346.5	587.5	231.0	309.0	540.0	210.0	298.0	508.0	197.0	268.0	465.0	212.0	320.0	532.0	235.0	284.5	519.5
Hodgkin tumor (C81)	0-19	0.0	0.0	0.0	0.0	0.0	0.0	0.0	0.0	0.0	1.5	0.0	1.5	0.0	0.0	0.0	1.5	0.0	1.5	0.0	0.0	0.0	0.0	0.0	0.0	0.0	0.0	0.0	0.0	0.0	0.0	0.0	0.0	0.0	0.0	0.0	0.0	0.0	0.0	0.0
	20-29	3.0	1.5	4.5	3.0	1.5	4.5	1.5	3.0	4.5	3.0	1.5	4.5	1.5	1.5	3.0	3.0	1.5	4.5	0.0	1.5	1.5	0.0	1.5	1.5	0.0	1.5	1.5	0.0	0.0	0.0	0.0	1.5	1.5	1.5	0.0	1.5	0.0	0.0	0.0
	30-39	1.5	1.5	3.0	1.5	4.5	6.0	6.5	4.0	10.5	5.0	1.5	6.5	5.5	1.5	7.0	0.0	0.0	0.0	1.5	3.0	4.5	3.0	0.0	3.0	0.0	3.0	3.0	0.0	1.5	1.5	0.0	0.0	0.0	3.0	0.0	3.0	1.5	3.0	4.5
	40-49	5.5	3.0	8.5	3.0	1.5	4.5	1.5	1.5	3.0	1.5	1.5	3.0	3.0	4.5	7.5	5.5	3.0	8.5	1.5	1.5	3.0	3.0	3.0	6.0	1.5	1.5	3.0	3.0	0.0	3.0	3.0	3.0	6.0	1.5	1.5	3.0	1.5	3.0	4.5
	50-59	6.5	1.5	8.0	0.0	6.0	6.0	3.0	3.0	6.0	3.0	0.0	3.0	3.0	3.0	6.0	1.5	3.0	4.5	4.5	1.5	6.0	0.0	1.5	1.5	1.5	0.0	1.5	3.0	3.0	6.0	3.0	3.0	6.0	3.0	3.0	6.0	0.0	1.5	1.5
	60-69	3.0	1.5	4.5	1.5	3.0	4.5	4.5	1.5	6.0	4.5	1.5	6.0	4.5	4.5	9.0	3.0	3.0	6.0	5.5	4.5	10.0	4.5	9.0	13.5	6.0	4.5	10.5	3.0	4.5	7.5	4.0	4.5	8.5	1.5	3.0	4.5	3.0	3.0	6.0
	70-79	8.0	3.0	11.0	0.0	3.0	3.0	3.0	4.5	7.5	3.0	1.5	4.5	3.0	3.0	6.0	6.5	5.5	12.0	3.0	4.5	7.5	1.5	6.5	8.0	9.0	6.5	15.5	6.0	5.0	11.0	5.5	5.5	11.0	1.5	4.0	5.5	4.5	5.5	10.0
	80≤	4.5	0.0	4.5	3.0	3.0	6.0	1.5	3.0	4.5	3.0	3.0	6.0	6.0	3.0	9.0	1.5	1.5	3.0	1.5	7.0	8.5	1.5	4.5	6.0	1.5	0.0	1.5	4.5	1.5	6.0	1.5	6.0	7.5	0.0	3.0	3.0	1.5	3.0	4.5
	Total	32.0	12.0	44.0	12.0	22.5	34.5	21.5	20.5	42.0	24.5	10.5	35.0	26.5	21.0	47.5	22.5	17.5	40.0	17.5	23.5	41.0	13.5	26.0	39.5	19.5	17.0	36.5	19.5	15.5	35.0	17.0	23.5	40.5	12.0	14.5	26.5	12.0	19.0	31.0
Kidney cancer (C64-65)	0-19	3.0	1.5	4.5	0.0	0.0	0.0	1.5	3.0	4.5	1.5	0.0	1.5	1.5	0.0	1.5	3.0	0.0	3.0	1.5	1.5	3.0	0.0	0.0	0.0	0.0	0.0	0.0	1.5	1.5	3.0	0.0	4.5	4.5	0.0	0.0	0.0	0.0	0.0	0.0
	20-29	0.0	1.5	1.5	0.0	1.5	1.5	0.0	1.5	1.5	1.5	0.0	1.5	0.0	0.0	0.0	0.0	0.0	0.0	0.0	0.0	0.0	1.5	0.0	1.5	1.5	0.0	1.5	1.5	0.0	1.5	1.5	0.0	1.5	0.0	0.0	0.0	1.5	0.0	1.5
	30-39	0.0	1.5	1.5	7.5	1.5	9.0	1.5	1.5	3.0	4.0	3.0	7.0	3.0	0.0	3.0	5.0	5.5	10.5	3.0	3.0	6.0	1.5	1.5	3.0	4.0	1.5	5.5	1.5	3.0	4.5	1.5	0.0	1.5	4.5	1.5	6.0	1.5	1.5	3.0
	40-49	22.0	4.5	26.5	31.0	5.5	36.5	31.0	11.0	42.0	22.0	4.5	26.5	30.0	9.0	39.0	22.0	6.5	28.5	22.0	6.5	28.5	19.0	7.0	26.0	30.0	9.0	39.0	20.0	9.0	29.0	18.0	8.5	26.5	15.0	6.5	21.5	14.5	10.0	24.5
	50-59	108.0	33.0	141.0	82.0	26.0	108.0	64.0	33.0	97.0	78.0	30.0	108.0	69.0	25.0	94.0	69.0	23.0	92.0	70.0	22.0	92.0	74.0	31.0	105.0	79.0	24.0	103.0	65.0	29.0	94.0	66.0	31.0	97.0	68.0	27.0	95.0	67.0	15.0	82.0
	60-69	135.0	90.0	225.0	124.0	61.0	185.0	131.0	75.0	206.0	138.0	67.0	205.0	138.0	62.0	200.0	154.0	55.0	209.0	153.0	90.0	243.0	143.0	68.0	211.0	122.0	59.0	181.0	149.0	68.0	217.0	141.0	63.0	204.0	130.0	60.0	190.0	130.0	62.0	192.0
	70-79	104.0	103.0	207.0	145.0	75.0	220.0	135.0	95.0	230.0	138.0	95.0	233.0	136.0	90.0	226.0	118.0	95.0	213.0	123.0	99.0	222.0	139.0	99.0	238.0	125.0	97.0	222.0	145.0	94.0	239.0	128.0	110.0	238.0	142.0	97.0	239.0	161.0	72.0	233.0
	80≤	73.0	101.0	174.0	87.0	80.0	167.0	77.0	113.0	190.0	73.0	101.0	174.0	69.0	87.0	156.0	86.0	112.0	198.0	81.0	96.0	177.0	80.0	82.0	162.0	71.0	99.0	170.0	80.0	94.0	174.0	70.0	77.0	147.0	80.0	101.0	181.0	81.0	93.0	174.0
	Total	445.0	336.0	781.0	476.5	250.5	727.0	441.0	333.0	774.0	456.0	300.5	756.5	446.5	273.0	719.5	457.0	297.0	754.0	453.5	318.0	771.5	458.0	288.5	746.5	432.5	289.5	722.0	463.5	298.5	762.0	426.0	294.0	720.0	439.5	293.0	732.5	456.5	253.5	710.0
Larynx cancer (C32)	0-19	0.0	0.0	0.0	0.0	0.0	0.0	0.0	0.0	0.0	0.0	0.0	0.0	0.0	0.0	0.0	0.0	0.0	0.0	1.5	0.0	1.5	0.0	0.0	0.0	0.0	0.0	0.0	0.0	0.0	0.0	0.0	0.0	0.0	0.0	0.0	0.0	0.0	0.0	0.0
	20-29	0.0	0.0	0.0	0.0	0.0	0.0	0.0	0.0	0.0	0.0	0.0	0.0	0.0	0.0	0.0	0.0	0.0	0.0	0.0	0.0	0.0	0.0	0.0	0.0	0.0	0.0	0.0	0.0	0.0	0.0	0.0	0.0	0.0	0.0	0.0	0.0	0.0	0.0	0.0
	30-39	0.0	0.0	0.0	1.5	0.0	1.5	1.5	0.0	1.5	1.5	0.0	1.5	0.0	0.0	0.0	0.0	0.0	0.0	0.0	0.0	0.0	0.0	0.0	0.0	1.5	0.0	1.5	0.0	0.0	0.0	0.0	1.5	1.5	0.0	0.0	0.0	1.5	0.0	1.5
	40-49	38.0	4.5	42.5	33.0	6.5	39.5	31.0	6.5	37.5	29.0	3.0	32.0	17.5	3.0	20.5	27.0	4.0	31.0	16.0	4.5	20.5	14.5	0.0	14.5	22.0	1.5	23.5	24.0	1.5	25.5	13.0	0.0	13.0	17.0	0.0	17.0	8.0	1.5	9.5
	50-59	191.0	26.0	217.0	157.0	15.0	172.0	159.0	20.0	179.0	128.0	19.0	147.0	113.0	19.0	132.0	102.0	5.5	107.5	101.0	11.5	112.5	76.0	13.0	89.0	107.0	11.0	118.0	106.0	12.0	118.0	57.0	6.5	63.5	66.0	5.5	71.5	61.0	16.0	77.0
	60-69	158.0	22.0	180.0	167.0	15.0	182.0	176.0	27.0	203.0	156.0	27.0	183.0	163.0	35.0	198.0	167.0	32.0	199.0	179.0	33.0	212.0	189.0	32.0	221.0	213.0	22.0	235.0	186.0	38.0	224.0	151.0	32.0	183.0	173.0	31.0	204.0	144.0	16.0	160.0
	70-79	79.0	6.5	85.5	105.0	12.0	117.0	72.0	7.0	79.0	96.0	9.0	105.0	71.0	15.0	86.0	83.0	14.0	97.0	73.0	10.0	83.0	86.0	16.0	102.0	95.0	11.0	106.0	98.0	17.0	115.0	73.0	18.0	91.0	107.0	11.0	118.0	114.0	13.0	127.0
	80≤	23.5	8.5	32.0	21.0	7.0	28.0	37.0	9.0	46.0	35.0	7.5	42.5	23.5	3.0	26.5	29.5	6.0	35.5	27.5	9.0	36.5	28.5	6.0	34.5	33.0	8.0	41.0	25.0	4.5	29.5	25.5	3.0	28.5	23.0	3.0	26.0	38.0	10.5	48.5
	Total	489.5	67.5	557.0	484.5	55.5	540.0	476.5	69.5	546.0	445.5	65.5	511.0	388.0	75.0	463.0	408.5	61.5	470.0	398.0	68.0	466.0	394.0	67.0	461.0	471.5	53.5	525.0	439.0	73.0	512.0	319.5	61.0	380.5	386.0	50.5	436.5	366.5	57.0	423.5
Leukemia (C91-95)	0-19	10.0	10.5	20.5	11.0	7.5	18.5	9.0	6.0	15.0	12.0	3.0	15.0	16.0	12.0	28.0	16.0	12.5	28.5	19.0	6.0	25.0	6.0	6.0	12.0	18.0	10.0	28.0	4.5	3.0	7.5	4.5	6.0	10.5	1.5	4.5	6.0	11.0	6.0	17.0
	20-29	11.5	7.5	19.0	12.0	10.0	22.0	10.5	6.0	16.5	17.0	8.5	25.5	9.0	3.0	12.0	12.0	7.5	19.5	10.0	6.0	16.0	10.5	9.0	19.5	10.0	1.5	11.5	7.5	3.0	10.5	4.5	0.0	4.5	7.5	4.5	12.0	9.0	4.5	13.5
	30-39	9.5	8.0	17.5	11.0	7.5	18.5	12.0	9.0	21.0	17.0	13.0	30.0	17.0	11.0	28.0	9.0	9.0	18.0	6.0	11.5	17.5	12.0	11.0	23.0	10.0	6.0	16.0	9.0	7.5	16.5	10.0	4.5	14.5	4.5	6.0	10.5	9.0	6.0	15.0
	40-49	20.0	19.5	39.5	20.5	13.0	33.5	18.0	15.0	33.0	19.5	15.0	34.5	24.0	10.0	34.0	24.0	10.5	34.5	17.5	13.0	30.5	16.5	18.0	34.5	20.5	12.5	33.0	7.5	16.5	24.0	22.0	7.5	29.5	15.0	20.0	35.0	22.0	15.0	37.0
	50-59	58.0	57.0	115.0	68.5	46.5	115.0	57.5	39.0	96.5	54.0	32.5	86.5	57.0	48.5	105.5	33.0	28.5	61.5	36.0	24.5	60.5	37.0	36.0	73.0	38.5	25.0	63.5	26.0	34.0	60.0	32.5	25.5	58.0	40.5	27.5	68.0	34.0	31.0	65.0
	60-69	123.5	96.0	219.5	106.5	81.0	187.5	119.0	87.0	206.0	122.5	90.5	213.0	107.5	91.0	198.5	107.0	92.0	199.0	131.0	84.0	215.0	126.5	94.0	220.5	138.5	83.5	222.0	103.0	95.5	198.5	97.5	67.5	165.0	104.5	69.0	173.5	90.0	63.5	153.5
	70-79	135.0	142.0	277.0	145.0	124.0	269.0	141.0	158.0	299.0	144.0	127.5	271.5	167.5	157.5	325.0	139.0	143.5	282.5	150.5	135.0	285.5	155.5	143.0	298.5	155.0	130.0	285.0	162.0	107.0	269.0	130.5	127.0	257.5	114.5	110.5	225.0	131.5	133.5	265.0
	80≤	108.5	138.0	246.5	106.5	144.5	251.0	92.5	135.5	228.0	101.0	119.0	220.0	91.5	138.5	230.0	122.0	137.5	259.5	92.5	126.5	219.0	115.0	166.5	281.5	106.5	130.0	236.5	93.0	140.5	233.5	98.5	143.5	242.0	92.5	136.5	229.0	82.0	128.0	210.0
	Total	476.0	478.5	954.5	481.0	434.0	915.0	459.5	455.5	915.0	487.0	409.0	896.0	489.5	471.5	961.0	462.0	441.0	903.0	462.5	406.5	869.0	479.0	483.5	962.5	497.0	398.5	895.5	412.5	407.0	819.5	400.0	381.5	781.5	380.5	378.5	759.0	388.5	387.5	776.0
		2011			2012			2013			2014			2015			2016			2017			2018			2019
	Age	Male	Female	Total	Male	Female	Total	Male	Female	Total	Male	Female	Total	Male	Female	Total	Male	Female	Total	Male	Female	Total	Male	Female	Total	Male	Female	Total
Liver cancer (C22)	0-19	1.5	0.0	1.5	0.0	1.5	1.5	0.0	3.0	3.0	0.0	1.5	1.5	0.0	0.0	0.0	0.0	0.0	0.0	0.0	0.0	0.0	0.0	1.5	1.5	0.0	1.5	1.5	0.0	0.0	0.0	0.0	0.0	0.0	1.5	0.0	1.5	1.5	1.5	3.0
	20-29	1.5	0.0	1.5	0.0	3.0	3.0	1.5	0.0	1.5	0.0	1.5	1.5	0.0	1.5	1.5	1.5	0.0	1.5	0.0	0.0	0.0	0.0	0.0	0.0	3.0	3.0	6.0	0.0	0.0	0.0	0.0	3.0	3.0	3.0	0.0	3.0	1.5	0.0	1.5
	30-39	3.0	0.0	3.0	1.5	3.0	4.5	1.5	3.0	4.5	3.0	1.5	4.5	3.0	0.0	3.0	1.5	1.5	3.0	0.0	1.5	1.5	1.5	1.5	3.0	3.0	0.0	3.0	3.0	3.0	6.0	1.5	4.0	5.5	1.5	1.5	3.0	3.0	1.5	4.5
	40-49	18.0	4.5	22.5	15.5	9.5	25.0	18.0	1.5	19.5	18.0	1.5	19.5	22.0	6.5	28.5	12.5	5.5	18.0	6.5	8.5	15.0	11.0	4.5	15.5	10.0	5.5	15.5	6.5	4.5	11.0	6.5	6.5	13.0	8.0	9.0	17.0	13.0	3.0	16.0
	50-59	119.0	44.0	163.0	131.0	47.0	178.0	118.0	37.0	155.0	114.0	35.0	149.0	92.0	31.0	123.0	82.0	25.0	107.0	90.0	34.0	124.0	82.0	26.0	108.0	56.0	12.0	68.0	41.0	29.0	70.0	51.0	22.0	73.0	66.0	33.0	99.0	43.0	18.0	61.0
	60-69	164.0	57.0	221.0	190.0	50.0	240.0	191.0	78.0	269.0	245.0	62.0	307.0	203.0	87.0	290.0	228.0	73.0	301.0	213.0	65.0	278.0	244.0	82.0	326.0	228.0	73.0	301.0	203.0	87.0	290.0	213.0	72.0	285.0	199.0	67.0	266.0	215.0	83.0	298.0
	70-79	141.0	90.0	231.0	137.0	83.0	220.0	161.0	85.0	246.0	176.0	98.0	274.0	169.0	92.0	261.0	171.0	85.0	256.0	191.0	100.0	291.0	154.0	101.0	255.0	203.0	93.0	296.0	179.0	102.0	281.0	179.0	88.0	267.0	188.0	96.0	284.0	188.0	91.0	279.0
	80≤	69.0	85.0	154.0	63.0	87.0	150.0	62.0	73.0	135.0	69.0	79.0	148.0	76.0	78.0	154.0	84.0	78.0	162.0	89.0	97.0	186.0	72.0	74.0	146.0	76.0	94.0	170.0	78.0	84.0	162.0	72.0	65.0	137.0	81.0	73.0	154.0	58.5	69.0	127.5
	Total	517.0	280.5	797.5	538.0	284.0	822.0	553.0	280.5	833.5	625.0	280.0	905.0	565.0	296.0	861.0	580.5	268.0	848.5	589.5	306.0	895.5	564.5	290.5	855.0	579.0	282.0	861.0	510.5	309.5	820.0	523.0	260.5	783.5	548.0	279.5	827.5	523.5	267.0	790.5
Lung cancer (C33-34)	0-19	0.0	0.0	0.0	1.5	0.0	1.5	1.5	0.0	1.5	0.0	0.0	0.0	0.0	1.5	1.5	0.0	0.0	0.0	0.0	0.0	0.0	1.5	0.0	1.5	0.0	0.0	0.0	0.0	0.0	0.0	0.0	0.0	0.0	0.0	0.0	0.0	0.0	0.0	0.0
	20-29	1.5	1.5	3.0	4.5	3.0	7.5	1.5	1.5	3.0	1.5	1.5	3.0	1.5	0.0	1.5	0.0	1.5	1.5	1.5	1.5	3.0	1.5	1.5	3.0	1.5	1.5	3.0	3.0	0.0	3.0	1.5	1.5	3.0	3.0	1.5	4.5	1.5	0.0	1.5
	30-39	13.5	16.0	29.5	20.0	5.5	25.5	17.0	10.0	27.0	19.0	10.5	29.5	18.0	7.0	25.0	9.0	7.5	16.5	15.0	7.5	22.5	14.0	7.5	21.5	8.5	5.5	14.0	6.5	4.5	11.0	7.0	4.5	11.5	8.5	4.5	13.0	15.0	5.5	20.5
	40-49	202.0	143.0	345.0	207.0	131.0	338.0	177.0	130.0	307.0	171.0	141.0	312.0	172.0	100.0	272.0	130.0	91.0	221.0	134.0	108.0	242.0	122.0	77.0	199.0	112.0	65.0	177.0	97.0	61.0	158.0	84.0	49.0	133.0	88.0	58.0	146.0	89.0	56.0	145.0
	50-59	1,438.0	702.0	2,140.0	1,385.0	705.0	2,090.0	1,254.0	709.0	1,963.0	1,135.0	675.0	1,810.0	1,008.0	627.0	1,635.0	993.0	550.0	1,543.0	830.0	534.0	1,364.0	812.0	473.0	1,285.0	706.0	466.0	1,172.0	634.0	386.0	1,020.0	579.0	359.0	938.0	532.0	308.0	840.0	502.0	334.0	836.0
	60-69	1,978.0	953.0	2,931.0	2,148.0	1,050.0	3,198.0	2,077.0	1,036.0	3,113.0	2,104.0	1,136.0	3,240.0	2,156.0	1,238.0	3,394.0	2,310.0	1,260.0	3,570.0	2,308.0	1,319.0	3,627.0	2,257.0	1,335.0	3,592.0	2,098.0	1,311.0	3,409.0	1,943.0	1,342.0	3,285.0	1,821.0	1,266.0	3,087.0	1,710.0	1,230.0	2,940.0	1,805.0	1,161.0	2,966.0
	70-79	1,409.0	731.0	2,140.0	1,445.0	760.0	2,205.0	1,375.0	793.0	2,168.0	1,444.0	811.0	2,255.0	1,479.0	912.0	2,391.0	1,573.0	927.0	2,500.0	1,552.0	952.0	2,504.0	1,595.0	970.0	2,565.0	1,520.0	1,078.0	2,598.0	1,574.0	1,049.0	2,623.0	1,577.0	1,089.0	2,666.0	1,589.0	1,168.0	2,757.0	1,651.0	1,298.0	2,949.0
	80≤	515.0	428.0	943.0	552.0	478.0	1,030.0	515.0	494.0	1,009.0	581.0	503.0	1,084.0	522.0	512.0	1,034.0	527.0	505.0	1,032.0	553.0	525.0	1,078.0	539.0	511.0	1,050.0	551.0	523.0	1,074.0	561.0	499.0	1,060.0	529.0	501.0	1,030.0	539.0	522.0	1,061.0	577.0	556.0	1,133.0
	Total	5,557.0	2,974.5	8,531.5	5,763.0	3,132.5	8,895.5	5,418.0	3,173.5	8,591.5	5,455.5	3,278.0	8,733.5	5,356.5	3,397.5	8,754.0	5,542.0	3,342.0	8,884.0	5,393.5	3,447.0	8,840.5	5,342.0	3,375.0	8,717.0	4,997.0	3,450.0	8,447.0	4,818.5	3,341.5	8,160.0	4,598.5	3,270.0	7,868.5	4,469.5	3,292.0	7,761.5	4,640.5	3,410.5	8,051.0
Melanoma of the skin (C43)	0-19	1.5	0.0	1.5	0.0	0.0	0.0	0.0	0.0	0.0	0.0	0.0	0.0	0.0	0.0	0.0	0.0	0.0	0.0	0.0	0.0	0.0	0.0	0.0	0.0	0.0	0.0	0.0	0.0	0.0	0.0	0.0	0.0	0.0	0.0	0.0	0.0	0.0	0.0	0.0
	20-29	0.0	1.5	1.5	3.0	1.5	4.5	0.0	0.0	0.0	1.5	0.0	1.5	1.5	1.5	3.0	1.5	1.5	3.0	3.0	0.0	3.0	3.0	1.5	4.5	0.0	3.0	3.0	0.0	0.0	0.0	1.5	1.5	3.0	1.5	0.0	1.5	0.0	0.0	0.0
	30-39	10.0	9.0	19.0	9.0	8.0	17.0	11.5	6.0	17.5	7.5	10.5	18.0	8.0	6.0	14.0	6.5	7.5	14.0	6.5	4.5	11.0	5.5	6.0	11.5	3.0	4.5	7.5	1.5	3.0	4.5	6.5	4.5	11.0	3.0	4.5	7.5	4.5	1.5	6.0
	40-49	10.0	9.0	19.0	14.0	11.0	25.0	17.0	13.0	30.0	18.0	17.0	35.0	16.0	8.0	24.0	12.0	10.0	22.0	16.0	9.0	25.0	20.0	12.0	32.0	11.0	7.5	18.5	14.0	13.0	27.0	20.0	11.0	31.0	18.0	10.0	28.0	12.0	6.5	18.5
	50-59	37.0	15.0	52.0	50.0	22.0	72.0	35.0	15.0	50.0	30.0	19.0	49.0	36.0	15.0	51.0	28.0	17.0	45.0	27.0	11.0	38.0	22.0	16.0	38.0	22.0	11.0	33.0	25.0	18.0	43.0	24.0	13.0	37.0	25.0	21.0	46.0	25.0	21.0	46.0
	60-69	71.0	28.0	99.0	47.0	35.0	82.0	42.0	38.0	80.0	50.0	39.0	89.0	54.0	32.0	86.0	41.0	35.0	76.0	43.0	28.0	71.0	42.0	27.0	69.0	47.0	37.0	84.0	50.0	31.0	81.0	58.0	36.0	94.0	42.0	26.0	68.0	53.0	29.0	82.0
	70-79	51.0	49.0	100.0	58.0	51.0	109.0	52.0	43.0	95.0	49.0	49.0	98.0	54.0	41.0	95.0	70.0	39.0	109.0	58.0	44.0	102.0	48.0	48.0	96.0	57.0	33.0	90.0	53.0	52.0	105.0	62.0	48.0	110.0	66.0	34.0	100.0	71.0	47.0	118.0
	80≤	34.0	41.5	75.5	29.0	40.0	69.0	28.0	48.0	76.0	40.0	52.0	92.0	47.0	32.0	79.0	42.0	32.0	74.0	36.0	50.0	86.0	38.0	31.0	69.0	53.0	47.0	100.0	49.0	45.0	94.0	34.0	51.0	85.0	51.0	52.0	103.0	63.0	49.0	112.0
	Total	214.5	153.0	367.5	210.0	168.5	378.5	185.5	163.0	348.5	196.0	186.5	382.5	216.5	135.5	352.0	201.0	142.0	343.0	189.5	146.5	336.0	178.5	141.5	320.0	193.0	143.0	336.0	192.5	162.0	354.5	206.0	165.0	371.0	206.5	147.5	354.0	228.5	154.0	382.5
Multiple myeloma (C88+C90)	0-19	0.0	0.0	0.0	0.0	0.0	0.0	0.0	0.0	0.0	0.0	0.0	0.0	0.0	0.0	0.0	0.0	0.0	0.0	0.0	0.0	0.0	0.0	0.0	0.0	0.0	0.0	0.0	0.0	0.0	0.0	0.0	0.0	0.0	0.0	0.0	0.0	0.0	0.0	0.0
	20-29	0.0	0.0	0.0	0.0	0.0	0.0	0.0	0.0	0.0	0.0	0.0	0.0	0.0	0.0	0.0	0.0	0.0	0.0	0.0	0.0	0.0	0.0	0.0	0.0	0.0	0.0	0.0	0.0	0.0	0.0	0.0	0.0	0.0	0.0	0.0	0.0	0.0	0.0	0.0
	30-39	0.0	0.0	0.0	3.0	0.0	3.0	0.0	0.0	0.0	3.0	0.0	3.0	3.0	1.5	4.5	3.0	0.0	3.0	0.0	1.5	1.5	0.0	3.0	3.0	1.5	0.0	1.5	1.5	0.0	1.5	0.0	0.0	0.0	0.0	0.0	0.0	0.0	0.0	0.0
	40-49	6.5	0.0	6.5	1.5	4.5	6.0	7.0	1.5	8.5	0.0	6.0	6.0	5.5	3.0	8.5	6.5	3.0	9.5	6.5	3.0	9.5	3.0	4.5	7.5	1.5	1.5	3.0	3.0	5.5	8.5	9.5	3.0	12.5	7.0	3.0	10.0	4.0	1.5	5.5
	50-59	15.0	24.0	39.0	19.0	16.0	35.0	11.0	15.0	26.0	13.0	13.0	26.0	13.0	16.0	29.0	14.0	10.5	24.5	10.0	13.0	23.0	16.0	3.0	19.0	14.0	4.5	18.5	11.0	15.0	26.0	19.0	6.5	25.5	8.0	8.0	16.0	8.5	8.0	16.5
	60-69	36.0	37.0	73.0	43.0	43.0	86.0	40.0	30.0	70.0	44.0	45.0	89.0	41.0	43.0	84.0	45.0	29.0	74.0	63.0	38.0	101.0	33.0	41.0	74.0	30.0	37.0	67.0	37.0	35.0	72.0	44.0	25.0	69.0	35.0	41.0	76.0	38.0	37.0	75.0
	70-79	42.0	57.0	99.0	52.0	56.0	108.0	44.0	54.0	98.0	41.0	35.0	76.0	44.0	59.0	103.0	38.0	58.0	96.0	45.0	64.0	109.0	42.0	58.0	100.0	68.0	66.0	134.0	32.0	54.0	86.0	55.0	59.0	114.0	45.0	51.0	96.0	62.0	62.0	124.0
	80≤	18.0	32.5	50.5	17.0	33.5	50.5	24.5	34.0	58.5	11.0	35.0	46.0	22.0	40.0	62.0	26.5	36.0	62.5	31.0	34.0	65.0	25.0	36.5	61.5	25.5	40.0	65.5	34.5	37.5	72.0	23.5	32.0	55.5	20.0	37.5	57.5	25.0	39.0	64.0
	Total	117.5	150.5	268.0	135.5	153.0	288.5	126.5	134.5	261.0	112.0	134.0	246.0	128.5	162.5	291.0	133.0	136.5	269.5	155.5	153.5	309.0	119.0	146.0	265.0	140.5	149.0	289.5	119.0	147.0	266.0	151.0	125.5	276.5	115.0	140.5	255.5	137.5	147.5	285.0
Non-Hodgkin lymphoma (C82-86, C96)	0-19	3.0	1.5	4.5	5.5	3.0	8.5	1.5	0.0	1.5	7.0	0.0	7.0	1.5	1.5	3.0	3.0	1.5	4.5	1.5	0.0	1.5	3.0	1.5	4.5	1.5	1.5	3.0	3.0	0.0	3.0	1.5	0.0	1.5	0.0	0.0	0.0	3.0	1.5	4.5
	20-29	1.5	0.0	1.5	3.0	1.5	4.5	3.0	5.5	8.5	1.5	1.5	3.0	1.5	1.5	3.0	3.0	3.0	6.0	4.5	0.0	4.5	4.5	0.0	4.5	1.5	1.5	3.0	0.0	3.0	3.0	4.5	3.0	7.5	3.0	3.0	6.0	1.5	1.5	3.0
	30-39	10.0	1.5	11.5	13.0	5.5	18.5	7.0	1.5	8.5	8.5	1.5	10.0	7.0	1.5	8.5	10.0	1.5	11.5	5.0	6.0	11.0	7.5	7.0	14.5	8.5	5.5	14.0	6.5	3.0	9.5	5.5	1.5	7.0	3.0	3.0	6.0	3.0	4.5	7.5
	40-49	18.0	14.0	32.0	13.0	7.0	20.0	26.0	8.0	34.0	13.0	9.0	22.0	18.0	11.0	29.0	9.0	12.0	21.0	18.0	15.0	33.0	17.0	13.0	30.0	13.0	10.0	23.0	22.0	11.0	33.0	14.0	4.5	18.5	10.0	8.0	18.0	12.0	8.0	20.0
	50-59	44.0	29.0	73.0	42.0	28.0	70.0	57.0	23.0	80.0	46.0	38.0	84.0	50.0	23.0	73.0	30.0	18.0	48.0	41.0	20.0	61.0	43.0	29.0	72.0	33.0	17.0	50.0	40.0	21.0	61.0	38.0	30.0	68.0	35.0	18.0	53.0	39.0	18.0	57.0
	60-69	77.0	58.0	135.0	71.0	64.0	135.0	75.0	59.0	134.0	69.0	68.0	137.0	91.0	70.0	161.0	99.0	72.0	171.0	82.0	83.0	165.0	81.0	70.0	151.0	79.0	68.0	147.0	73.0	69.0	142.0	78.0	69.0	147.0	83.0	51.0	134.0	82.0	71.0	153.0
	70-79	90.0	71.0	161.0	95.0	104.0	199.0	84.0	85.0	169.0	91.0	85.0	176.0	95.0	97.0	192.0	95.0	87.0	182.0	84.0	114.0	198.0	75.0	102.0	177.0	79.0	104.0	183.0	107.0	86.0	193.0	107.0	88.0	195.0	99.0	72.0	171.0	82.0	101.0	183.0
	80≤	55.0	82.0	137.0	53.0	82.0	135.0	61.0	94.0	155.0	41.5	94.0	135.5	63.0	86.0	149.0	52.0	87.0	139.0	67.0	94.0	161.0	56.0	82.0	138.0	50.0	88.0	138.0	59.0	83.0	142.0	51.0	76.0	127.0	51.0	77.0	128.0	61.0	96.0	157.0
	Total	298.5	257.0	555.5	295.5	295.0	590.5	314.5	276.0	590.5	277.5	297.0	574.5	327.0	291.5	618.5	301.0	282.0	583.0	303.0	332.0	635.0	287.0	304.5	591.5	265.5	295.5	561.0	310.5	276.0	586.5	299.5	272.0	571.5	284.0	232.0	516.0	283.5	301.5	585.0
Oesophageal cancer (C15)	0-19	0.0	0.0	0.0	0.0	0.0	0.0	0.0	0.0	0.0	0.0	0.0	0.0	0.0	0.0	0.0	0.0	0.0	0.0	0.0	0.0	0.0	0.0	0.0	0.0	0.0	0.0	0.0	0.0	0.0	0.0	0.0	0.0	0.0	0.0	0.0	0.0	0.0	0.0	0.0
	20-29	0.0	0.0	0.0	0.0	1.5	1.5	0.0	0.0	0.0	0.0	0.0	0.0	0.0	0.0	0.0	1.5	0.0	1.5	0.0	0.0	0.0	0.0	0.0	0.0	0.0	0.0	0.0	0.0	0.0	0.0	0.0	0.0	0.0	0.0	0.0	0.0	0.0	0.0	0.0
	30-39	0.0	0.0	0.0	1.5	0.0	1.5	0.0	0.0	0.0	1.5	0.0	1.5	0.0	0.0	0.0	0.0	0.0	0.0	0.0	0.0	0.0	1.5	0.0	1.5	1.5	0.0	1.5	1.5	3.0	4.5	3.0	0.0	3.0	3.0	1.5	4.5	1.5	1.5	3.0
	40-49	24.0	7.5	31.5	25.0	1.5	26.5	25.0	4.5	29.5	16.0	1.5	17.5	24.0	3.0	27.0	21.5	1.5	23.0	11.0	4.0	15.0	18.0	4.5	22.5	15.0	1.5	16.5	10.5	0.0	10.5	12.0	1.5	13.5	11.5	1.5	13.0	16.0	0.0	16.0
	50-59	185.0	39.0	224.0	159.0	34.0	193.0	154.0	24.0	178.0	153.0	24.0	177.0	118.0	16.0	134.0	107.0	15.0	122.0	87.0	13.0	100.0	105.0	12.0	117.0	100.0	8.5	108.5	67.0	9.0	76.0	82.0	12.0	94.0	58.0	10.0	68.0	60.0	9.5	69.5
	60-69	157.0	42.0	199.0	147.0	40.0	187.0	206.0	31.0	237.0	169.0	46.0	215.0	197.0	39.0	236.0	217.0	32.0	249.0	203.0	32.0	235.0	190.0	31.0	221.0	206.0	40.0	246.0	174.0	45.0	219.0	149.0	36.0	185.0	135.0	35.0	170.0	140.0	32.0	172.0
	70-79	82.0	25.0	107.0	91.0	23.0	114.0	104.0	31.0	135.0	73.0	20.0	93.0	95.0	35.0	130.0	102.0	24.0	126.0	96.0	30.0	126.0	103.0	29.0	132.0	99.0	36.0	135.0	114.0	25.0	139.0	97.0	41.0	138.0	98.0	36.0	134.0	91.0	25.0	116.0
	80≤	18.5	14.5	33.0	33.5	19.0	52.5	33.5	14.5	48.0	20.0	20.0	40.0	29.5	20.5	50.0	23.0	15.0	38.0	30.5	25.0	55.5	41.0	12.5	53.5	28.5	16.5	45.0	24.5	22.0	46.5	28.5	17.0	45.5	25.5	27.0	52.5	26.5	26.5	53.0
	Total	466.5	128.0	594.5	457.0	119.0	576.0	522.5	105.0	627.5	432.5	111.5	544.0	463.5	113.5	577.0	472.0	87.5	559.5	427.5	104.0	531.5	458.5	89.0	547.5	450.0	102.5	552.5	391.5	104.0	495.5	371.5	107.5	479.0	331.0	111.0	442.0	335.0	94.5	429.5
		2011			2012			2013			2014			2015			2016			2017			2018			2019
	Age	Male	Female	Total	Male	Female	Total	Male	Female	Total	Male	Female	Total	Male	Female	Total	Male	Female	Total	Male	Female	Total	Male	Female	Total	Male	Female	Total
Ovarian cancer (C56)	0-19	0.0	1.5	1.5	0.0	0.0	0.0	0.0	0.0	0.0	0.0	0.0	0.0	0.0	1.5	1.5	0.0	0.0	0.0	0.0	0.0	0.0	0.0	0.0	0.0	0.0	0.0	0.0	0.0	0.0	0.0	0.0	1.5	1.5	0.0	0.0	0.0	0.0	0.0	0.0
	20-29	0.0	1.5	1.5	0.0	1.5	1.5	0.0	3.0	3.0	0.0	3.0	3.0	0.0	0.0	0.0	0.0	5.5	5.5	0.0	1.5	1.5	0.0	3.0	3.0	0.0	0.0	0.0	0.0	3.0	3.0	0.0	4.5	4.5	0.0	0.0	0.0	0.0	1.5	1.5
	30-39	0.0	5.5	5.5	0.0	6.5	6.5	0.0	12.5	12.5	0.0	13.0	13.0	0.0	9.5	9.5	0.0	8.5	8.5	0.0	7.5	7.5	0.0	6.5	6.5	0.0	1.5	1.5	0.0	11.0	11.0	0.0	4.5	4.5	0.0	4.5	4.5	0.0	7.0	7.0
	40-49	0.0	39.0	39.0	0.0	53.0	53.0	0.0	43.0	43.0	0.0	39.0	39.0	0.0	39.0	39.0	0.0	50.0	50.0	0.0	49.0	49.0	0.0	45.0	45.0	0.0	41.0	41.0	0.0	46.0	46.0	0.0	38.0	38.0	0.0	42.0	42.0	0.0	35.0	35.0
	50-59	0.0	107.0	107.0	0.0	109.0	109.0	0.0	148.0	148.0	0.0	115.0	115.0	0.0	97.0	97.0	0.0	93.0	93.0	0.0	121.0	121.0	0.0	79.0	79.0	0.0	107.0	107.0	0.0	75.0	75.0	0.0	100.0	100.0	0.0	94.0	94.0	0.0	104.0	104.0
	60-69	0.0	191.0	191.0	0.0	200.0	200.0	0.0	209.0	209.0	0.0	203.0	203.0	0.0	202.0	202.0	0.0	182.0	182.0	0.0	192.0	192.0	0.0	195.0	195.0	0.0	166.0	166.0	0.0	192.0	192.0	0.0	170.0	170.0	0.0	183.0	183.0	0.0	174.0	174.0
	70-79	0.0	219.0	219.0	0.0	202.0	202.0	0.0	208.0	208.0	0.0	212.0	212.0	0.0	236.0	236.0	0.0	219.0	219.0	0.0	219.0	219.0	0.0	231.0	231.0	0.0	206.0	206.0	0.0	227.0	227.0	0.0	201.0	201.0	0.0	206.0	206.0	0.0	199.0	199.0
	80≤	0.0	135.0	135.0	0.0	129.0	129.0	0.0	115.0	115.0	0.0	144.0	144.0	0.0	142.0	142.0	0.0	139.0	139.0	0.0	154.0	154.0	0.0	157.0	157.0	0.0	138.0	138.0	0.0	142.0	142.0	0.0	142.0	142.0	0.0	162.0	162.0	0.0	142.0	142.0
	Total	0.0	699.5	699.5	0.0	701.0	701.0	0.0	738.5	738.5	0.0	729.0	729.0	0.0	727.0	727.0	0.0	697.0	697.0	0.0	744.0	744.0	0.0	716.5	716.5	0.0	659.5	659.5	0.0	696.0	696.0	0.0	661.5	661.5	0.0	691.5	691.5	0.0	662.5	662.5
Pancreatic cancer (C25)	0-19	0.0	0.0	0.0	0.0	0.0	0.0	0.0	0.0	0.0	0.0	1.5	1.5	0.0	0.0	0.0	0.0	0.0	0.0	0.0	0.0	0.0	0.0	0.0	0.0	1.5	0.0	1.5	0.0	0.0	0.0	0.0	0.0	0.0	0.0	0.0	0.0	0.0	1.5	1.5
	20-29	0.0	1.5	1.5	3.0	0.0	3.0	0.0	1.5	1.5	1.5	0.0	1.5	0.0	1.5	1.5	1.5	1.5	3.0	1.5	0.0	1.5	1.5	0.0	1.5	1.5	0.0	1.5	1.5	0.0	1.5	1.5	0.0	1.5	0.0	0.0	0.0	0.0	1.5	1.5
	30-39	8.5	1.5	10.0	6.0	1.5	7.5	7.5	4.0	11.5	13.0	5.5	18.5	5.0	5.5	10.5	8.0	6.5	14.5	7.5	7.0	14.5	5.0	7.0	12.0	1.5	5.5	7.0	4.0	5.0	9.0	5.5	4.0	9.5	4.5	1.5	6.0	1.5	4.5	6.0
	40-49	44.0	26.0	70.0	43.0	27.0	70.0	41.0	23.0	64.0	36.0	20.0	56.0	37.0	19.0	56.0	56.0	31.0	87.0	42.0	30.0	72.0	37.0	29.0	66.0	39.0	26.0	65.0	53.0	31.0	84.0	55.0	20.0	75.0	33.0	32.0	65.0	40.0	16.0	56.0
	50-59	199.0	115.0	314.0	209.0	102.0	311.0	174.0	105.0	279.0	179.0	114.0	293.0	146.0	110.0	256.0	167.0	95.0	262.0	167.0	84.0	251.0	141.0	86.0	227.0	130.0	80.0	210.0	155.0	88.0	243.0	129.0	78.0	207.0	136.0	86.0	222.0	123.0	86.0	209.0
	60-69	299.0	226.0	525.0	282.0	237.0	519.0	302.0	264.0	566.0	322.0	234.0	556.0	338.0	242.0	580.0	361.0	297.0	658.0	378.0	299.0	677.0	415.0	269.0	684.0	346.0	309.0	655.0	343.0	254.0	597.0	288.0	279.0	567.0	348.0	259.0	607.0	326.0	279.0	605.0
	70-79	271.0	300.0	571.0	260.0	346.0	606.0	267.0	339.0	606.0	259.0	349.0	608.0	259.0	361.0	620.0	312.0	351.0	663.0	320.0	389.0	709.0	319.0	359.0	678.0	316.0	388.0	704.0	338.0	427.0	765.0	325.0	368.0	693.0	335.0	406.0	741.0	348.0	398.0	746.0
	80≤	120.0	239.0	359.0	148.0	340.0	488.0	152.0	297.0	449.0	148.0	318.0	466.0	161.0	294.0	455.0	150.0	341.0	491.0	169.0	335.0	504.0	152.0	332.0	484.0	148.0	328.0	476.0	150.0	318.0	468.0	166.0	288.0	454.0	149.0	328.0	477.0	167.0	323.0	490.0
	Total	941.5	909.0	1,850.5	951.0	1,053.5	2,004.5	943.5	1,033.5	1,977.0	958.5	1,042.0	2,000.5	946.0	1,033.0	1,979.0	1,055.5	1,123.0	2,178.5	1,085.0	1,144.0	2,229.0	1,070.5	1,082.0	2,152.5	983.5	1,136.5	2,120.0	1,044.5	1,123.0	2,167.5	970.0	1,037.0	2,007.0	1,005.5	1,112.5	2,118.0	1,005.5	1,109.5	2,115.0
Prostate cancer (C61)	0-19	0.0	0.0	0.0	0.0	0.0	0.0	0.0	0.0	0.0	0.0	0.0	0.0	0.0	0.0	0.0	0.0	0.0	0.0	0.0	0.0	0.0	0.0	0.0	0.0	0.0	0.0	0.0	0.0	0.0	0.0	0.0	0.0	0.0	0.0	0.0	0.0	0.0	0.0	0.0
	20-29	0.0	0.0	0.0	0.0	0.0	0.0	0.0	0.0	0.0	0.0	0.0	0.0	0.0	0.0	0.0	0.0	0.0	0.0	0.0	0.0	0.0	0.0	0.0	0.0	0.0	0.0	0.0	0.0	0.0	0.0	0.0	0.0	0.0	0.0	0.0	0.0	0.0	0.0	0.0
	30-39	0.0	0.0	0.0	0.0	0.0	0.0	0.0	0.0	0.0	0.0	0.0	0.0	0.0	0.0	0.0	0.0	0.0	0.0	0.0	0.0	0.0	0.0	0.0	0.0	1.5	0.0	1.5	0.0	0.0	0.0	0.0	0.0	0.0	0.0	0.0	0.0	0.0	0.0	0.0
	40-49	3.0	0.0	3.0	4.5	0.0	4.5	1.5	0.0	1.5	1.5	0.0	1.5	5.5	0.0	5.5	1.5	0.0	1.5	3.0	0.0	3.0	5.5	0.0	5.5	4.5	0.0	4.5	1.5	0.0	1.5	5.5	0.0	5.5	4.5	0.0	4.5	3.0	0.0	3.0
	50-59	52.0	0.0	52.0	57.0	0.0	57.0	58.0	0.0	58.0	62.0	0.0	62.0	67.0	0.0	67.0	38.0	0.0	38.0	44.0	0.0	44.0	44.0	0.0	44.0	39.0	0.0	39.0	40.0	0.0	40.0	51.0	0.0	51.0	41.0	0.0	41.0	38.0	0.0	38.0
	60-69	256.0	0.0	256.0	220.0	0.0	220.0	227.0	0.0	227.0	272.0	0.0	272.0	230.0	0.0	230.0	259.0	0.0	259.0	276.0	0.0	276.0	260.0	0.0	260.0	229.0	0.0	229.0	263.0	0.0	263.0	215.0	0.0	215.0	250.0	0.0	250.0	272.0	0.0	272.0
	70-79	425.0	0.0	425.0	392.0	0.0	392.0	419.0	0.0	419.0	474.0	0.0	474.0	432.0	0.0	432.0	494.0	0.0	494.0	519.0	0.0	519.0	504.0	0.0	504.0	519.0	0.0	519.0	501.0	0.0	501.0	519.0	0.0	519.0	521.0	0.0	521.0	585.0	0.0	585.0
	80≤	462.0	0.0	462.0	452.0	0.0	452.0	505.0	0.0	505.0	471.0	0.0	471.0	524.0	0.0	524.0	509.0	0.0	509.0	547.0	0.0	547.0	501.0	0.0	501.0	527.0	0.0	527.0	548.0	0.0	548.0	530.0	0.0	530.0	563.0	0.0	563.0	567.0	0.0	567.0
	Total	1,198.0	0.0	1,198.0	1,125.5	0.0	1,125.5	1,210.5	0.0	1,210.5	1,280.5	0.0	1,280.5	1,258.5	0.0	1,258.5	1,301.5	0.0	1,301.5	1,389.0	0.0	1,389.0	1,314.5	0.0	1,314.5	1,320.0	0.0	1,320.0	1,353.5	0.0	1,353.5	1,320.5	0.0	1,320.5	1,379.5	0.0	1,379.5	1,465.0	0.0	1,465.0
Stomach cancer (C16)	0-19	0.0	0.0	0.0	0.0	0.0	0.0	1.5	0.0	1.5	0.0	0.0	0.0	0.0	0.0	0.0	0.0	0.0	0.0	0.0	0.0	0.0	0.0	0.0	0.0	0.0	0.0	0.0	0.0	0.0	0.0	0.0	0.0	0.0	0.0	0.0	0.0	0.0	0.0	0.0
	20-29	0.0	3.0	3.0	4.5	1.5	6.0	1.5	3.0	4.5	0.0	1.5	1.5	1.5	3.0	4.5	0.0	3.0	3.0	1.5	1.5	3.0	1.5	0.0	1.5	3.0	0.0	3.0	1.5	0.0	1.5	0.0	3.0	3.0	3.0	1.5	4.5	1.5	0.0	1.5
	30-39	8.0	10.0	18.0	7.5	8.0	15.5	9.5	8.5	18.0	12.0	9.5	21.5	11.0	3.0	14.0	9.5	11.0	20.5	3.0	1.5	4.5	7.5	4.5	12.0	3.0	7.0	10.0	4.0	4.5	8.5	5.5	5.5	11.0	3.0	4.5	7.5	5.0	5.5	10.5
	40-49	43.0	33.0	76.0	40.0	29.0	69.0	34.0	27.0	61.0	39.0	15.0	54.0	57.0	26.0	83.0	32.0	27.0	59.0	26.0	22.0	48.0	29.0	18.0	47.0	32.0	25.0	57.0	36.0	21.0	57.0	33.0	14.0	47.0	17.0	22.0	39.0	30.0	19.0	49.0
	50-59	151.0	82.0	233.0	165.0	77.0	242.0	148.0	67.0	215.0	126.0	62.0	188.0	113.0	63.0	176.0	118.0	56.0	174.0	119.0	45.0	164.0	117.0	50.0	167.0	92.0	41.0	133.0	79.0	52.0	131.0	72.0	44.0	116.0	79.0	50.0	129.0	85.0	50.0	135.0
	60-69	261.0	147.0	408.0	251.0	136.0	387.0	255.0	126.0	381.0	244.0	137.0	381.0	225.0	125.0	350.0	282.0	135.0	417.0	255.0	128.0	383.0	242.0	121.0	363.0	246.0	120.0	366.0	229.0	124.0	353.0	203.0	117.0	320.0	225.0	107.0	332.0	168.0	102.0	270.0
	70-79	287.0	221.0	508.0	327.0	229.0	556.0	278.0	201.0	479.0	256.0	218.0	474.0	264.0	205.0	469.0	283.0	192.0	475.0	259.0	214.0	473.0	256.0	199.0	455.0	247.0	189.0	436.0	243.0	169.0	412.0	233.0	188.0	421.0	237.0	159.0	396.0	254.0	143.0	397.0
	80≤	205.0	251.0	456.0	206.0	251.0	457.0	216.0	243.0	459.0	227.0	255.0	482.0	182.0	223.0	405.0	206.0	226.0	432.0	181.0	216.0	397.0	166.0	221.0	387.0	157.0	172.0	329.0	158.0	179.0	337.0	156.0	188.0	344.0	158.0	176.0	334.0	147.0	189.0	336.0
	Total	955.0	747.0	1,702.0	1,001.0	731.5	1,732.5	943.5	675.5	1,619.0	904.0	698.0	1,602.0	853.5	648.0	1,501.5	930.5	650.0	1,580.5	844.5	628.0	1,472.5	819.0	613.5	1,432.5	780.0	554.0	1,334.0	750.5	549.5	1,300.0	702.5	559.5	1,262.0	722.0	520.0	1,242.0	690.5	508.5	1,199.0
Testicular cancer (C62)	0-19	0.0	0.0	0.0	0.0	0.0	0.0	0.0	0.0	0.0	0.0	0.0	0.0	1.5	0.0	1.5	0.0	0.0	0.0	0.0	0.0	0.0	0.0	0.0	0.0	0.0	0.0	0.0	0.0	0.0	0.0	0.0	0.0	0.0	0.0	0.0	0.0	1.5	0.0	1.5
	20-29	7.0	0.0	7.0	9.0	0.0	9.0	7.5	0.0	7.5	6.0	0.0	6.0	3.0	0.0	3.0	10.0	0.0	10.0	9.5	0.0	9.5	5.5	0.0	5.5	9.0	0.0	9.0	4.5	0.0	4.5	4.5	0.0	4.5	3.0	0.0	3.0	4.5	0.0	4.5
	30-39	22.0	0.0	22.0	11.0	0.0	11.0	6.5	0.0	6.5	21.0	0.0	21.0	6.5	0.0	6.5	11.0	0.0	11.0	11.0	0.0	11.0	11.0	0.0	11.0	11.0	0.0	11.0	6.5	0.0	6.5	7.0	0.0	7.0	8.5	0.0	8.5	10.0	0.0	10.0
	40-49	6.5	0.0	6.5	9.0	0.0	9.0	12.0	0.0	12.0	12.0	0.0	12.0	9.0	0.0	9.0	6.5	0.0	6.5	13.0	0.0	13.0	14.0	0.0	14.0	11.0	0.0	11.0	5.5	0.0	5.5	14.0	0.0	14.0	10.0	0.0	10.0	14.0	0.0	14.0
	50-59	9.0	0.0	9.0	1.5	0.0	1.5	3.0	0.0	3.0	10.0	0.0	10.0	11.5	0.0	11.5	6.0	0.0	6.0	4.5	0.0	4.5	3.0	0.0	3.0	9.0	0.0	9.0	10.0	0.0	10.0	4.5	0.0	4.5	4.5	0.0	4.5	10.0	0.0	10.0
	60-69	3.0	0.0	3.0	3.0	0.0	3.0	3.0	0.0	3.0	3.0	0.0	3.0	5.0	0.0	5.0	3.0	0.0	3.0	1.5	0.0	1.5	6.5	0.0	6.5	4.5	0.0	4.5	5.5	0.0	5.5	1.5	0.0	1.5	4.5	0.0	4.5	4.5	0.0	4.5
	70-79	4.5	0.0	4.5	0.0	0.0	0.0	3.0	0.0	3.0	4.0	0.0	4.0	3.0	0.0	3.0	1.5	0.0	1.5	3.0	0.0	3.0	3.0	0.0	3.0	0.0	0.0	0.0	3.0	0.0	3.0	6.0	0.0	6.0	4.5	0.0	4.5	3.0	0.0	3.0
	80≤	1.5	0.0	1.5	3.0	0.0	3.0	0.0	0.0	0.0	3.0	0.0	3.0	1.5	0.0	1.5	1.5	0.0	1.5	1.5	0.0	1.5	3.0	0.0	3.0	3.0	0.0	3.0	1.5	0.0	1.5	1.5	0.0	1.5	3.0	0.0	3.0	3.0	0.0	3.0
	Total	53.5	0.0	53.5	36.5	0.0	36.5	35.0	0.0	35.0	59.0	0.0	59.0	41.0	0.0	41.0	39.5	0.0	39.5	44.0	0.0	44.0	46.0	0.0	46.0	47.5	0.0	47.5	36.5	0.0	36.5	39.0	0.0	39.0	38.0	0.0	38.0	50.5	0.0	50.5
Thyroid cancer (C73)	0-19
	20-29
	30-39
	40-49
	50-59
	60-69
	70-79
	80≤
	Total
Other	0-18	10.5	9.0	19.5	12.0	10.0	22.0	13.0	10.5	23.5	14.0	9.0	23.0	14.5	8.5	23.0	5.5	8.0	13.5	13.0	10.5	23.5	9.0	6.0	15.0	20.5	5.5	26.0	13.0	7.5	20.5	12.5	6.0	18.5	14.5	3.0	17.5	8.5	5.0	13.5
	19-29	14.0	4.5	18.5	14.5	7.0	21.5	7.0	7.5	14.5	15.0	10.0	25.0	13.5	3.0	16.5	9.5	5.5	15.0	11.0	3.0	14.0	17.5	7.5	25.0	18.0	9.0	27.0	9.5	6.5	16.0	6.0	3.0	9.0	11.5	3.0	14.5	6.5	4.5	11.0
	30-39	16.0	19.5	35.5	19.0	17.5	36.5	24.0	11.0	35.0	17.0	15.0	32.0	18.5	16.5	35.0	24.5	11.5	36.0	19.0	14.5	33.5	19.5	17.0	36.5	19.0	12.0	31.0	15.5	12.5	28.0	10.5	11.5	22.0	13.5	12.0	25.5	11.0	11.5	22.5
	40-49	41.5	44.5	86.0	52.0	44.0	96.0	45.0	41.5	86.5	39.5	38.0	77.5	36.0	33.0	69.0	46.0	43.0	89.0	32.5	38.5	71.0	44.0	45.5	89.5	50.0	33.0	83.0	50.0	36.5	86.5	44.5	28.5	73.0	47.0	45.5	92.5	40.0	35.5	75.5
	50-59	186.0	132.0	318.0	154.5	117.5	272.0	160.5	117.5	278.0	134.0	105.5	239.5	137.0	108.5	245.5	119.5	88.5	208.0	129.0	71.0	200.0	120.5	86.0	206.5	99.0	87.5	186.5	106.5	84.0	190.5	85.0	89.0	174.0	115.0	71.5	186.5	95.0	87.0	182.0
	60-69	287.5	203.5	491.0	260.0	223.5	483.5	278.5	222.5	501.0	236.0	194.5	430.5	241.5	232.0	473.5	250.5	204.5	455.0	267.0	230.0	497.0	244.0	200.5	444.5	272.0	209.5	481.5	271.5	210.5	482.0	236.5	218.0	454.5	261.5	198.5	460.0	220.0	202.5	422.5
	70-79	231.5	343.5	575.0	247.5	297.0	544.5	205.5	289.5	495.0	228.0	284.5	512.5	215.5	272.0	487.5	192.5	287.0	479.5	185.0	274.0	459.0	222.0	277.0	499.0	229.5	286.5	516.0	247.0	313.0	560.0	237.0	283.5	520.5	259.5	301.0	560.5	274.5	295.5	570.0
	80≤	152.5	316.5	469.0	139.5	353.5	493.0	155.5	332.0	487.5	134.0	322.0	456.0	144.0	319.5	463.5	142.5	302.0	444.5	126.0	311.0	437.0	144.0	326.5	470.5	131.5	305.5	437.0	156.5	271.0	427.5	150.0	287.0	437.0	143.0	290.5	433.5	139.5	303.0	442.5
	Total	939.5	1,073.0	2,012.5	899.0	1,070.0	1,969.0	889.0	1,032.0	1,921.0	817.5	978.5	1,796.0	820.5	993.0	1,813.5	790.5	950.0	1,740.5	782.5	952.5	1,735.0	820.5	966.0	1,786.5	839.5	948.5	1,788.0	869.5	941.5	1,811.0	782.0	926.5	1,708.5	865.5	925.0	1,790.5	795.0	944.5	1,739.5

## Sheet: S Tab 3 AGESPECIFIC RATES
Age-specific incidence rates by sex and year of diagnosis (Supplementary table 3A)		2011			2012			2013			2014			2015			2016			2017			2018			2019			2020			2021			2022			2023
	Age	Male	Female	Total	Male	Female	Total	Male	Female	Total	Male	Female	Total	Male	Female	Total	Male	Female	Total	Male	Female	Total	Male	Female	Total	Male	Female	Total	Male	Female	Total	Male	Female	Total	Male	Female	Total	Male	Female	Total
All sites excl. non-melanoma (C00-97)	0-18	20.963	17.000	19.032	22.161	20.307	21.259	21.596	19.989	20.814	19.475	18.563	19.032	18.171	19.505	18.820	20.959	17.323	19.191	20.452	16.975	18.761	17.941	19.052	18.481	20.804	16.589	18.754	17.253	15.958	16.623	18.303	17.062	17.699	16.777	15.665	16.236	16.782	16.196	16.497
	19-29	60.881	59.537	60.222	57.481	60.479	58.944	54.649	55.822	55.220	58.041	57.927	57.985	52.608	60.846	56.610	55.069	68.679	61.673	53.054	55.553	54.265	52.108	57.267	54.605	49.165	50.052	49.594	45.313	49.634	47.403	45.078	55.719	50.229	42.262	48.642	45.355	48.969	54.722	51.758
	30-39	106.001	156.091	130.548	96.383	156.815	126.220	108.145	168.917	138.153	105.210	161.712	133.116	111.780	174.348	142.667	109.224	174.877	141.600	102.226	170.930	136.038	108.246	172.247	139.623	96.126	166.852	130.659	92.247	151.269	120.992	89.922	157.144	122.597	92.369	166.887	128.540	93.691	153.550	122.625
	40-49	271.308	401.836	336.638	264.359	377.034	320.682	250.184	392.486	321.189	248.375	382.343	315.112	232.135	398.115	314.674	237.306	408.831	322.478	219.410	392.555	305.271	216.844	371.586	293.450	209.017	371.089	289.135	199.995	352.467	275.336	189.893	362.732	275.340	206.166	409.948	306.918	202.262	410.228	304.317
	50-59	1,023.397	856.978	935.018	942.717	800.115	867.657	924.628	826.409	873.022	898.714	818.584	856.716	846.306	784.131	813.825	821.614	797.732	809.189	802.592	743.614	772.035	734.994	747.016	741.198	731.404	733.243	732.348	633.386	656.333	645.120	583.877	645.812	615.448	622.422	687.340	655.422	605.273	708.732	657.254
	60-69	2,058.736	1,388.056	1,678.378	1,940.892	1,275.678	1,567.291	1,971.962	1,315.293	1,603.705	1,957.201	1,324.712	1,603.223	1,946.170	1,330.883	1,602.505	1,965.195	1,324.843	1,607.756	1,886.706	1,277.115	1,546.432	1,851.013	1,272.861	1,528.357	1,830.354	1,258.359	1,511.238	1,609.359	1,132.439	1,343.427	1,589.219	1,163.545	1,352.031	1,681.054	1,222.199	1,425.684	1,698.524	1,238.213	1,445.228
	70-79	3,104.850	1,675.541	2,199.452	2,902.760	1,653.160	2,116.286	3,072.416	1,697.079	2,210.269	2,992.580	1,662.218	2,162.048	2,990.016	1,669.213	2,168.436	2,941.500	1,692.939	2,167.956	2,939.313	1,647.487	2,142.722	2,818.414	1,649.466	2,100.365	2,875.569	1,642.710	2,120.806	2,418.343	1,446.218	1,824.889	2,450.644	1,492.275	1,865.620	2,658.035	1,634.427	2,032.864	2,836.028	1,701.765	2,145.802
	80≤	3,259.787	1,882.973	2,296.200	3,353.563	1,917.929	2,339.964	3,228.967	1,862.618	2,265.175	3,221.832	1,817.570	2,232.105	3,085.969	1,736.277	2,135.063	3,050.062	1,734.792	2,122.390	2,946.130	1,673.940	2,047.547	2,754.788	1,594.539	1,935.505	2,737.438	1,570.889	1,915.297	2,273.282	1,299.465	1,588.590	2,433.512	1,398.393	1,707.275	2,589.566	1,539.971	1,855.229	2,991.124	1,657.135	2,055.632
	Total	691.374	633.847	661.179	670.803	617.225	642.719	686.502	635.277	659.663	685.869	633.438	658.412	681.671	636.610	658.090	686.814	647.588	666.302	674.577	626.471	649.440	653.613	623.283	637.784	656.605	619.105	637.060	573.059	553.088	562.658	571.790	572.143	571.973	611.939	618.276	615.237	639.921	637.779	638.812
Bladder cancer (C67)	0-18
	19-29			0.833			0.806				1.573		0.888
	30-39	1.823	1.897	1.860	2.136	1.289	1.718	3.316		2.130	3.673		2.324	3.953		2.416	2.550	1.456	2.011	2.783		1.785	3.748		2.293	3.504	1.916	2.729	2.777		2.137	1.708		1.197	2.018		1.358	2.342		1.613
	40-49	8.931	5.532	7.230	11.533	6.743	9.139	10.699	4.856	7.784	9.531	3.726	6.639	12.290	4.693	8.512	8.296	3.872	6.099	8.607	4.571	6.605	9.477	3.222	6.381	9.751	3.708	6.764	5.857	3.317	4.602	6.126	2.685	4.425	7.421	1.929	4.706	8.349	3.151	5.798
	50-59	51.526	24.489	37.168	50.994	21.665	35.556	44.557	24.147	33.833	49.221	21.549	34.717	44.656	22.680	33.175	38.104	20.077	28.725	38.472	19.649	28.720	33.904	17.257	25.314	35.028	19.680	27.145	33.258	13.687	23.250	32.384	13.237	22.624	33.109	13.943	23.366	30.424	10.296	20.311
	60-69	138.046	45.799	85.731	140.669	44.761	86.805	128.360	44.434	81.295	135.490	47.763	86.393	127.789	48.474	83.488	123.319	47.646	81.079	128.965	44.285	81.697	118.606	44.717	77.370	115.905	42.486	74.944	99.550	39.421	66.022	109.378	43.746	72.807	113.358	40.178	72.631	101.463	44.745	70.253
	70-79	229.533	59.078	121.558	235.100	59.511	124.588	233.185	57.300	122.930	231.268	54.897	121.161	223.354	51.904	116.707	218.727	59.606	120.144	219.069	56.432	118.781	220.067	53.708	117.878	221.548	62.863	124.400	190.307	55.144	107.794	189.857	60.860	111.112	204.930	63.464	118.529	217.719	67.201	126.126
	80≤	287.843	66.601	133.003	318.258	70.486	143.324	290.599	72.826	136.987	292.894	65.951	132.944	268.591	68.666	127.737	265.467	60.652	121.009	270.587	58.741	120.954	255.322	60.202	117.543	229.998	53.708	105.755	210.546	49.608	97.390	208.694	41.337	91.276	219.618	58.729	107.054	258.737	64.699	122.663
	Total	44.155	19.221	31.068	46.883	19.307	32.428	44.462	19.427	31.345	46.728	18.928	32.170	45.203	19.472	31.738	43.273	19.446	30.813	44.806	18.672	31.150	43.263	18.209	30.188	42.943	19.066	30.498	37.626	16.818	26.789	38.674	17.308	27.549	41.135	18.193	29.193	41.844	19.324	30.181
Breast cancer (C50)	0-18
	19-29		6.650	6.650		6.114	6.114		6.626	6.626		4.979	4.979		8.168	8.168		7.575	7.575		6.305	6.305		8.797	8.797		6.475	6.475		7.499	7.499		5.115	5.115		6.709	6.709		8.610	8.610
	30-39		43.134	43.134		44.841	44.841		45.759	45.759		42.747	42.747		46.278	46.278		50.818	50.818		56.372	56.372		58.299	58.299		51.253	51.253		47.769	47.769		53.202	53.202		57.933	57.933		52.240	52.240
	40-49		142.294	142.294		130.074	130.074		138.334	138.334		132.989	132.989		145.497	145.497		149.540	149.540		147.306	147.306		143.066	143.066		142.579	142.579		145.809	145.809		152.406	152.406		169.279	169.279		177.744	177.744
	50-59		235.120	235.120		217.993	217.993		216.768	216.768		222.290	222.290		208.356	208.356		219.902	219.902		204.953	204.953		209.165	209.165		212.990	212.990		175.567	175.567		191.236	191.236		201.023	201.023		218.933	218.933
	60-69		350.457	350.457		317.380	317.380		320.335	320.335		323.985	323.985		307.750	307.750		314.875	314.875		301.895	301.895		301.056	301.056		280.628	280.628		247.988	247.988		274.053	274.053		280.952	280.952		288.173	288.173
	70-79		345.876	345.876		325.746	325.746		343.801	343.801		347.749	347.749		350.202	350.202		347.368	347.368		337.394	337.394		345.770	345.770		341.038	341.038		290.452	290.452		310.441	310.441		349.696	349.696		379.103	379.103
	80≤		347.653	347.653		364.061	364.061		321.129	321.129		341.029	341.029		325.066	325.066		318.006	318.006		307.641	307.641		313.513	313.513		299.140	299.140		250.616	250.616		289.356	289.356		330.470	330.470		363.809	363.809
	Total		152.524	152.524		145.749	145.749		147.606	147.606		150.400	150.400		149.722	149.722		154.069	154.069		150.141	150.141		152.454	152.454		148.247	148.247		131.670	131.670		143.624	143.624		156.255	156.255		165.886	165.886
Cancer of brain and CNS (C70-72)	0-18	3.846	2.327	3.106	3.774	4.082	3.924	3.632	3.107	3.377	3.080	2.098	2.602	2.711	3.074	2.887	2.835	1.604	2.236	2.646	2.686	2.665	2.956	2.799	2.880	3.059	2.801	2.934	2.961	1.510	2.255	3.067	2.484	2.784	3.171	2.701	2.942	2.797	2.736	2.767
	19-29	4.752	3.247	4.015	3.780	2.644	3.225	5.197	2.982	4.117	4.247	2.158	3.230	3.780	3.334	3.563	4.285	1.852	3.104	3.206	2.727	2.973	3.237	2.242	2.755	3.442	1.750	2.624	2.341		1.900	2.400	2.740	2.564	2.806		2.078	2.340		1.948
	30-39	7.780	5.439	6.633	3.896	6.958	5.408	7.652	4.837	6.262	5.772	6.587	6.174	4.635	5.872	5.246	5.950	4.805	5.385	5.712	4.534	5.132	6.147	4.988	5.579	4.570	3.672	4.132	4.782	4.062	4.431	4.038	4.598	4.310	4.657	3.950	4.314	4.997	2.170	3.630
	40-49	9.085	10.142	9.614	9.885	7.792	8.839	11.139	8.241	9.693	10.385	8.455	9.423	8.876	9.801	9.336	10.008	8.145	9.083	7.322	7.574	7.447	8.593	6.573	7.593	7.251	6.649	6.953	8.847	4.848	6.871	7.001	5.881	6.447	7.170	5.403	6.296	8.349	4.726	6.571
	50-59	25.005	16.727	20.609	19.291	18.570	18.911	22.893	15.682	19.104	22.141	16.198	19.026	21.005	12.399	16.509	20.583	12.705	16.484	20.267	15.495	17.795	16.867	14.381	15.584	15.084	14.125	14.592	14.489	11.484	12.952	11.820	11.213	11.510	14.099	9.959	11.995	14.677	9.690	12.171
	60-69	39.326	27.232	32.467	39.257	28.539	33.237	33.174	24.505	28.312	34.375	27.622	30.596	31.991	21.653	26.217	34.743	20.420	26.748	33.776	22.008	27.207	32.956	21.475	26.548	31.752	19.524	24.930	29.424	20.130	24.242	25.546	22.302	23.738	25.579	18.916	21.871	27.094	15.882	20.925
	70-79	45.255	31.634	36.627	48.226	29.025	36.141	48.305	31.443	37.735	49.509	33.469	39.495	46.864	28.073	35.175	33.776	27.387	29.818	38.810	30.310	33.568	38.082	28.814	32.389	38.240	25.184	30.247	39.660	24.739	30.551	34.122	24.195	28.062	32.327	25.018	27.863	38.889	20.087	27.448
	80≤	47.161	28.245	33.922	41.475	21.851	27.620	39.854	31.905	34.247	48.952	29.046	34.922	38.716	26.046	29.789	34.487	26.137	28.598	43.901	23.563	29.535	36.362	21.383	25.785	42.736	22.460	28.446	31.277	19.972	23.328	31.643	26.596	28.102	36.233	21.269	25.764	36.635	21.133	25.764
	Total	15.556	13.107	14.270	14.363	13.288	13.800	15.245	12.810	13.969	15.065	13.432	14.210	13.789	11.940	12.821	13.712	11.009	12.299	13.566	11.966	12.730	13.201	11.408	12.265	12.676	10.642	11.616	12.307	9.748	10.974	10.743	10.938	10.845	11.264	9.821	10.512	12.196	8.555	10.310
Cancer of lip, oral cavity and pharynx (C00-14)	0-18
	19-29						1.048			0.888		1.660	1.131			0.891			1.307				1.618		1.169			1.185									1.175			1.113
	30-39	2.188	2.150	2.170	2.262	1.675	1.972	3.061	1.961	2.518	3.280	2.420	2.855	4.090	2.656	3.382	4.250	2.475	3.375	2.490	2.267	2.380	2.099	2.494	2.293	3.504	2.235	2.884	2.314	3.087	2.690	2.485	2.135	2.315	2.329		1.837	3.435	2.504	2.985
	40-49	33.105	8.759	20.920	32.502	5.395	18.952	25.795	6.475	16.155	25.463	4.586	15.063	17.752	7.592	12.700	19.095	5.341	12.265	18.113	6.007	12.110	16.048	5.284	10.720	14.001	6.138	10.114	12.710	3.955	8.384	12.501	4.859	8.723	14.591	5.145	9.921	10.878	6.170	8.568
	50-59	116.388	28.637	69.787	104.530	27.451	63.959	110.931	25.812	66.208	99.238	25.743	60.718	95.100	21.773	56.793	92.538	22.900	56.307	78.662	17.412	46.928	68.831	18.216	42.712	72.571	18.093	44.590	61.906	14.159	37.489	53.433	13.704	33.182	56.713	13.024	34.504	49.993	14.081	31.950
	60-69	129.330	31.410	73.797	120.849	30.642	70.186	118.936	30.262	69.208	115.377	34.240	69.968	120.542	34.226	72.330	131.059	30.494	74.924	114.806	33.889	69.638	113.972	32.076	68.267	114.516	32.586	68.808	101.488	22.646	57.525	95.886	27.019	57.513	96.796	28.594	58.839	93.054	26.725	56.555
	70-79	97.389	24.511	51.224	93.615	25.893	50.992	85.490	29.995	50.702	91.219	26.326	50.707	84.422	30.092	50.627	98.050	31.615	56.891	85.960	28.914	50.783	85.529	27.442	49.848	89.530	29.221	52.608	80.207	29.083	48.997	76.701	29.220	47.717	92.363	31.088	54.939	89.983	31.409	54.340
	80≤	67.489	31.732	42.463	73.640	33.129	45.038	80.537	35.373	48.679	89.745	30.754	48.168	72.592	34.502	45.756	82.608	27.813	43.960	63.057	28.872	38.912	68.771	28.950	40.652	80.033	28.644	43.816	70.945	22.227	36.691	66.300	38.453	46.762	70.248	33.015	44.199	78.613	33.162	46.740
	Total	42.129	13.470	27.087	40.718	13.096	26.239	40.343	13.601	26.332	39.216	13.509	25.754	37.680	14.056	25.317	40.475	13.172	26.197	35.220	12.885	23.549	33.870	12.584	22.761	34.927	12.979	23.488	30.756	10.418	20.164	28.790	12.046	20.072	30.948	12.102	21.139	29.475	12.279	20.569
Cancer of the corpus uteri (C54)	0-18
	19-29
	30-39		4.554	2.232		2.835	1.400		4.837	2.389		4.302	2.125		4.614	2.278		2.912	1.436		4.534	2.231		4.053	1.987		3.992	1.949		3.900	1.899		6.076	2.953		6.912	3.355		4.339	2.098
	40-49		14.752	7.383		14.985	7.491		14.275	7.123		17.627	8.781		16.565	8.238		16.957	8.420		13.973	6.929		17.658	8.742		18.286	9.039		17.859	8.825		15.726	7.775		19.809	9.794		22.448	11.016
	50-59		41.216	21.888		42.791	22.524		39.135	20.562		40.495	21.225		45.209	23.618		52.231	27.174		45.687	23.671		54.968	28.365		49.994	25.678		46.566	23.813		47.498	24.211		54.393	27.650		62.531	31.417
	60-69		75.352	42.734		60.832	34.165		69.972	39.240		73.515	41.143		71.385	39.871		81.271	45.365		72.909	40.698		71.085	39.671		76.173	42.497		71.293	39.753		72.909	40.625		80.209	44.639		74.678	41.093
	70-79		73.323	46.447		75.172	47.312		74.263	46.552		75.101	46.885		83.208	51.758		85.382	52.898		70.789	43.651		74.878	45.995		79.973	48.960		73.841	45.078		70.538	43.059		85.354	52.130		83.271	50.672
	80≤		66.950	46.856		62.028	43.793		58.955	41.585		65.951	46.482		50.062	35.271		60.652	42.779		59.736	42.193		55.926	39.491		58.265	41.063		47.031	33.067		54.475	38.219		53.967	37.758		58.522	41.040
	Total		28.182	14.792		26.654	13.971		27.434	14.374		29.205	15.294		29.626	15.503		32.930	17.220		29.328	15.325		31.028	16.193		32.143	16.753		29.698	15.466		30.185	15.716		34.402	17.906		35.005	18.129
		2011			2012			2013			2014			2015			2016			2017			2018			2019			2020			2021			2022			2023
	Age	Male	Female	Total	Male	Female	Total	Male	Female	Total	Male	Female	Total	Male	Female	Total	Male	Female	Total	Male	Female	Total	Male	Female	Total	Male	Female	Total	Male	Female	Total	Male	Female	Total	Male	Female	Total	Male	Female	Total
Cervical cancer (C53)	0-18
	19-29		8.196	4.015		9.419	4.596		8.116	3.956		5.311	2.584		5.835	2.835		7.743	3.758		4.260	2.065		2.760	1.336					2.500	1.209		2.740	1.326
	30-39		20.112	9.856		21.003	10.370		21.180	10.458		23.121	11.419		21.112	10.422		22.133	10.914		17.229	8.479		15.432	7.566		14.210	6.938		12.349	6.014		11.987	5.827		14.812	7.190		14.187	6.857
	40-49		32.270	16.151		30.720	15.356		30.757	15.347		35.683	17.776		35.615	17.711		38.186	18.961		29.775	14.765		25.133	12.442		25.447	12.579		25.768	12.733		20.841	10.303		24.054	11.893		26.255	12.884
	50-59		41.484	22.031		30.950	16.291		35.249	18.521		34.276	17.965		37.347	19.510		33.095	17.219		29.393	15.229		30.360	15.667		29.520	15.162		30.992	15.848		29.433	15.003		31.563	16.045		27.102	13.617
	60-69		33.421	18.954		31.993	17.968		30.410	17.054		34.528	19.324		34.505	19.273		31.855	17.781		27.948	15.601		29.222	16.308		24.749	13.808		24.603	13.719		28.020	15.613		31.966	17.790		32.376	17.815
	70-79		26.815	16.986		26.519	16.691		24.616	15.431		23.469	14.651		24.437	15.201		25.574	15.845		20.938	12.911		27.050	16.616		21.916	13.417		19.452	11.875		21.403	13.065		23.362	14.268		24.653	15.002
	80≤		26.850	18.791		20.793	14.681		25.316	17.857		23.236	16.377		13.869	9.771		21.111	14.890		17.257	12.189		18.094	12.776		21.483	15.141		13.529	9.513		20.508	14.388		16.508	11.549		23.084	16.188
	Total		22.068	11.583		20.327	10.655		20.739	10.866		21.599	11.311		21.414	11.206		21.901	11.453		17.910	9.358		17.797	9.288		16.553	8.627		15.952	8.308		16.121	8.394		17.598	9.160		17.875	9.258
Colorectal cancer (C18-21)	0-18
	19-29	2.376		1.742	2.047	2.644	2.338	2.677	3.644	3.149	1.573	3.983	2.746	2.363	2.667	2.511			1.225	1.603	2.045	1.817	2.589	2.587	2.588	1.639		1.439	2.006	2.678	2.331	2.400	2.010	2.211	2.280	2.609	2.439			1.206
	30-39	8.266	8.601	8.430	5.906	7.087	6.489	8.417	8.760	8.586	8.527	8.872	8.697	8.861	9.088	8.973	8.358	6.552	7.468	7.323	8.766	8.033	9.595	9.197	9.400	7.769	10.857	9.277	7.713	8.611	8.151	7.144	5.911	6.545	8.383	6.254	7.350	7.808	6.676	7.261
	40-49	32.951	27.045	29.995	30.405	25.026	27.716	30.339	29.727	30.033	27.882	22.929	25.415	26.081	25.262	25.674	28.313	24.834	26.586	24.664	26.771	25.709	28.306	22.942	25.651	29.502	23.145	26.360	27.164	25.131	26.159	30.503	30.174	30.340	34.592	28.042	31.353	30.485	30.980	30.728
	50-59	137.756	83.637	109.016	134.738	76.028	103.836	139.662	79.518	108.061	132.529	79.255	104.607	128.013	72.728	99.131	116.863	78.424	96.864	122.802	70.448	95.677	108.528	71.586	89.465	125.197	69.515	96.598	106.854	68.591	87.287	100.065	64.472	81.922	111.684	73.698	92.374	108.701	69.344	88.927
	60-69	357.583	189.541	262.282	332.142	166.425	239.071	337.582	171.977	244.712	327.480	167.459	237.923	322.034	163.025	233.221	342.095	161.317	241.186	327.700	157.293	232.579	312.564	160.110	227.482	353.266	165.132	248.306	299.707	150.973	216.772	294.853	146.390	212.129	316.336	163.791	231.439	303.828	152.715	220.675
	70-79	603.158	293.921	407.271	561.333	300.897	397.420	598.428	289.397	404.708	564.267	284.485	389.602	561.376	281.131	387.055	577.150	271.853	388.004	570.607	270.992	385.852	533.779	278.733	377.112	542.337	279.712	381.557	470.291	237.385	328.109	490.537	249.581	343.449	510.594	260.110	357.611	538.479	268.623	374.265
	80≤	714.730	402.747	496.383	708.463	393.313	485.958	621.881	373.148	446.430	664.110	357.773	448.203	640.423	352.465	437.546	628.779	363.579	441.731	609.819	336.514	416.776	573.881	316.473	392.119	576.548	315.740	392.740	458.471	248.039	310.516	525.126	261.478	340.151	552.372	303.486	378.242	573.191	288.706	373.689
	Total	116.467	89.054	102.079	112.514	85.961	98.595	115.974	86.912	100.747	114.351	85.254	99.113	114.042	84.413	98.537	117.516	84.916	100.468	116.253	83.175	98.968	111.261	83.597	96.823	119.915	84.825	101.626	103.161	74.992	88.491	106.159	76.767	90.856	113.799	84.119	98.350	114.309	82.510	97.840
Gallbladder cancer (C23-24)	0-18
	19-29
	30-39															0.759
	40-49		1.998	1.307	1.947	1.499	1.723	1.905		1.615	1.565		1.356	1.639	1.795	1.716	1.844	1.736	1.790		1.698	1.230	1.516	1.289	1.404			1.075	1.371	1.403	1.387	1.250	1.662	1.454			0.763	1.771		1.353
	50-59	4.850	5.888	5.401	7.328	5.786	6.516	6.299	6.800	6.562	4.619	5.496	5.079	6.285	5.292	5.766	5.614	6.274	5.957	7.042	5.112	6.042	4.600	5.273	4.947	4.693	3.333	3.994	5.104	3.776	4.425	3.076	4.049	3.572	6.178	4.443	5.296	3.822	4.845	4.336
	60-69	13.987	14.699	14.391	11.738	13.969	12.991	14.325	12.548	13.328	15.542	11.797	13.446	15.200	13.131	14.045	13.415	12.116	12.690	13.988	13.232	13.566	14.075	12.368	13.123	12.493	12.787	12.657	13.743	11.742	12.628	12.953	10.293	11.471	16.562	9.971	12.894	14.949	12.370	13.530
	70-79	28.601	31.005	30.124	34.751	25.266	28.781	29.192	27.306	28.009	40.692	28.979	33.380	26.922	30.092	28.894	24.267	25.574	25.077	33.358	19.143	24.592	32.152	22.150	26.008	24.279	19.224	21.185	26.045	21.907	23.519	25.081	18.239	20.905	26.266	23.914	24.829	25.547	20.270	22.336
	80≤	44.721	52.654	50.273	45.707	54.627	52.005	53.968	50.632	51.615	45.688	50.915	49.372	41.136	43.974	43.135	52.933	41.887	45.142	31.928	39.824	37.505	35.571	35.529	35.542	40.405	32.876	35.099	38.142	28.025	31.029	27.123	27.558	27.428	38.452	28.571	31.539	38.925	26.985	30.552
	Total	5.108	8.617	6.950	5.911	8.154	7.086	5.966	8.219	7.146	6.511	8.148	7.368	5.903	8.212	7.112	5.767	7.775	6.817	5.863	7.097	6.508	5.798	7.017	6.434	5.173	6.460	5.844	5.565	6.440	6.020	4.899	5.875	5.407	6.138	6.428	6.289	5.752	6.381	6.078
Hodgkin tumor (C81)	0-18	1.250	1.315	1.282		1.123	0.944		1.243	1.058	1.490	1.049	1.276	1.104	1.272	1.186	1.215	1.069	1.144			0.784	1.427	1.292	1.361		1.508	1.205	1.021	1.617	1.311	1.738	1.296	1.523	1.228		0.841			0.798
	19-29	4.900	5.103	5.000	5.039	5.618	5.322	2.992	3.478	3.229	5.033	4.813	4.926	3.623	3.667	3.644	5.872	4.377	5.146	3.687	3.919	3.799	3.075	4.657	3.841	3.933	3.150	3.555	3.846	3.571	3.713	4.114	4.019	4.068	4.209	3.727	3.975	4.861	4.783	4.823
	30-39	3.404	3.162	3.285	3.519	2.964	3.245	3.953	3.007	3.486	3.673	2.823	3.253	4.362	3.076	3.727	3.967	1.893	2.944	2.929	2.418	2.678	3.748	3.118	3.439	3.351	2.714	3.040	2.931	2.600	2.770	4.504	2.791	3.672	2.950	3.621	3.275	2.186	2.837	2.501
	40-49	2.926	2.920	2.923	2.696	2.398	2.547	2.198		1.689	4.410	2.293	3.355	2.868	2.071	2.471	3.161	2.670	2.917	2.569	1.436	2.008	2.275	2.062	2.169	2.375	1.407	1.896	2.617		1.891	2.750	1.279	2.023	2.642	2.187	2.417	1.644	1.969	1.804
	50-59	3.789	2.141	2.914	2.991	2.153	2.550	3.380	1.665	2.479	3.982	2.169	3.032		2.117	1.817	2.552		1.877	3.263		2.152	2.556	1.917	2.226			0.897	2.140	2.360	2.253	2.267		1.826	2.693	1.839	2.259	3.363		2.130
	60-69	2.635	3.095	2.896	2.117	1.953	2.025	3.770	2.510	3.063	2.194	2.302	2.254	2.298	1.676	1.951	2.580	2.042	2.280	2.218	2.295	2.261	2.575	1.767	2.124	2.429	1.512	1.918	2.467		1.481	1.979	1.858	1.912	2.760	2.200	2.448		1.985	1.681
	70-79	5.069		2.521			1.708		2.482	2.204	3.391		2.166		2.626	2.513	4.591		2.869		2.991	2.828	3.122	2.548	2.769		3.460	2.942	3.552		2.075		2.047	1.931	2.886		2.135		2.557	2.556
	80≤												2.649			2.621									2.555			2.294									2.443
	Total	3.103	2.579	2.828	2.775	2.288	2.520	2.654	2.103	2.365	3.383	2.303	2.818	2.557	2.271	2.408	3.161	2.065	2.588	2.418	1.955	2.176	2.546	2.372	2.455	2.266	1.944	2.098	2.547	1.733	2.123	2.664	1.919	2.276	2.627	2.103	2.354	2.206	2.073	2.137
Kidney cancer (C64-65)	0-18	0.962		0.838		1.735	1.093		1.450	1.008			0.510		1.272	0.928	1.215	1.176	1.196			0.627		1.076	0.785	1.020		0.891			0.734	1.022		0.630						0.585
	19-29			1.061			0.806						0.888															1.100
	30-39	4.498	3.036	3.781	4.147	2.964	3.563	4.081	2.484	3.292	4.460	3.495	3.984	5.316	2.796	4.072	5.525	2.330	3.949	4.979	4.383	4.686	4.198	2.494	3.363	4.875	3.034	3.976	4.165	2.762	3.482	3.106	3.120	3.113	3.881	1.646	2.796	3.748	2.337	3.066
	40-49	15.398	9.066	12.229	16.476	9.291	12.884	16.855	7.947	12.410	18.777	8.885	13.850	16.796	8.283	12.562	16.461	6.809	11.669	15.672	9.403	12.563	15.290	8.120	11.741	15.376	8.184	11.821	13.956	6.633	10.338	13.001	6.904	9.987	15.598	6.689	11.193	16.444	8.008	12.304
	50-59	45.009	24.087	33.899	45.012	21.934	32.865	41.945	21.649	31.281	40.300	24.731	32.140	40.190	22.227	30.806	43.717	20.233	31.499	38.129	19.968	28.720	43.445	21.092	31.911	40.224	19.839	29.754	33.917	19.193	26.387	32.546	17.286	24.767	42.614	14.556	28.351	38.680	19.986	29.287
	60-69	75.003	41.931	56.247	74.664	39.954	55.170	69.552	40.153	53.065	72.225	38.412	53.301	77.769	39.813	56.569	71.721	35.122	51.292	65.165	37.534	49.741	76.897	36.290	54.235	66.454	38.636	50.935	57.968	31.173	43.027	59.366	27.591	41.661	64.040	32.553	46.516	65.960	34.208	48.488
	70-79	97.751	54.469	70.334	104.253	51.368	70.968	107.036	55.645	74.821	104.444	51.224	71.219	106.027	50.086	71.230	108.544	56.183	76.104	107.771	48.256	71.072	87.090	49.592	64.056	94.992	50.560	67.790	73.400	40.981	53.609	72.618	36.665	50.671	90.631	45.620	63.141	89.131	43.462	61.340
	80≤	92.695	46.726	60.523	120.193	47.578	68.925	89.670	50.632	62.133	88.929	40.664	54.912	77.432	47.356	56.242	84.212	49.259	59.559	88.599	40.156	54.382	79.047	38.819	50.641	64.493	42.316	48.863	59.502	25.126	35.332	68.560	26.276	38.894	62.854	27.301	37.980	82.430	38.689	51.756
	Total	25.434	17.998	21.531	27.096	17.615	22.126	25.862	17.961	21.722	26.428	17.535	21.771	27.088	17.764	22.209	27.553	17.400	22.244	25.934	17.147	21.343	26.489	16.857	21.462	25.501	17.534	21.349	21.574	14.179	17.723	21.700	13.095	17.220	25.241	14.304	19.548	25.755	16.023	20.715
		2011			2012			2013			2014			2015			2016			2017			2018			2019			2020			2021			2022			2023
	Age	Male	Female	Total	Male	Female	Total	Male	Female	Total	Male	Female	Total	Male	Female	Total	Male	Female	Total	Male	Female	Total	Male	Female	Total	Male	Female	Total	Male	Female	Total	Male	Female	Total	Male	Female	Total	Male	Female	Total
Larynx cancer (C32)	0-18
	19-29
	30-39
	40-49	9.701	2.766	6.230	7.788		4.420	7.914		4.406	7.539		4.141	6.554		3.638	5.268		3.249	3.725		2.267	5.434		2.999	2.500		1.517	4.860		2.458	3.000		1.896	2.516		1.336	2.403		1.610
	50-59	47.737	8.564	26.934	43.367	6.459	23.940	39.026	7.355	22.385	37.752	6.797	21.528	32.747	5.443	18.483	35.212	4.549	19.259	30.056	3.195	16.139	26.408	3.356	14.512	20.782	3.492	11.901	21.404	3.146	12.067	21.373	2.647	11.828	16.317	2.605	9.346	15.594	2.120	8.824
	60-69	59.192	7.736	30.010	54.266	6.909	27.669	59.939	8.267	30.961	58.511	7.481	29.952	53.201	7.963	27.933	58.306	9.257	30.927	53.394	7.831	27.961	52.180	6.660	26.776	51.879	7.287	27.001	43.520	6.570	22.917	44.795	6.147	23.260	38.829	5.572	20.320	39.427	7.483	21.849
	70-79	54.668	3.771	22.427	41.134	5.638	18.793	41.355	5.378	18.803	36.962	5.306	17.200	42.211	5.655	19.472	48.533	6.041	22.207	35.603	3.390	15.739	37.458	5.292	17.700	36.419	4.229	16.712	34.332	2.455	14.872	36.455	5.025	17.269	39.832	5.151	18.650	39.172	5.478	18.669
	80≤	34.964	4.882	13.910	28.779	3.524	10.948	31.551	4.508	12.476	30.187	4.442	12.042	21.778		8.103	23.258		7.799	24.744		9.376	23.714		8.827	19.425		5.965	16.783		5.889	21.849	3.525	8.993	22.184	3.175	8.884	30.529		10.488
	Total	18.257	3.133	10.319	16.440	2.731	9.254	16.753	2.971	9.532	16.193	2.787	9.172	15.025	2.621	8.534	16.361	2.747	9.242	14.122	2.151	7.867	14.057	2.156	7.846	12.611	2.003	7.082	11.879	1.713	6.585	12.032	2.077	6.849	10.833	1.905	6.186	11.094	2.154	6.464
Leukemia (C91-95)	0-18	4.135	4.149	4.142	5.709	3.878	4.818	5.301	4.143	4.737	6.161	4.719	5.459	4.718	4.346	4.537	5.164	3.957	4.577	6.003	3.223	4.651	3.670	3.444	3.560	4.589	3.232	3.929	4.798	4.529	4.667	4.601	4.751	4.674	4.399	4.105	4.256	3.936	4.158	4.044
	19-29	3.861	3.711	3.788	4.410	2.644	3.548	3.780	1.822	2.826	4.090	2.324	3.230	3.465	2.167	2.835	3.174	3.535	3.349	3.045	2.386	2.726	2.913	2.070	2.505	2.950		2.285	3.679	2.321	3.022	2.400	2.923	2.653	2.806	2.423	2.620	3.961	2.105	3.061
	30-39	4.011	4.048	4.029	4.901	4.896	4.899	3.953	4.707	4.325	5.772	4.705	5.245	4.498	3.076	3.796	4.108	3.931	4.021	5.126	4.232	4.686	5.097	3.429	4.280	5.180	3.672	4.444	3.702	2.600	3.165	5.125	2.956	4.071	4.347	3.621	3.994	4.997	3.338	4.195
	40-49	10.009	5.993	7.999	10.185	7.792	8.989	10.992	8.241	9.620	8.962	7.739	8.353	11.334	5.936	8.649	11.062	8.545	9.812	9.249	7.705	8.483	9.857	6.573	8.231	7.501	6.777	7.143	9.096	5.741	7.438	9.501	6.649	8.091	9.057	8.747	8.904	9.107	6.695	7.924
	50-59	27.430	19.404	23.168	23.927	16.955	20.257	25.966	21.233	23.479	22.141	18.512	20.239	22.824	16.783	19.668	19.732	15.371	17.463	23.358	16.134	19.615	24.534	13.902	19.047	28.492	16.506	22.336	21.733	13.844	17.699	18.783	11.991	15.321	21.703	14.249	17.914	22.933	11.810	17.344
	60-69	53.516	36.051	43.611	51.765	30.341	39.733	53.908	35.576	43.628	52.843	37.117	44.042	51.080	33.806	41.432	53.834	37.436	44.681	58.000	34.699	44.993	53.896	30.989	41.112	47.368	31.349	38.431	43.168	26.979	34.141	42.096	24.589	32.341	44.166	30.060	36.315	47.088	29.016	37.143
	70-79	99.923	62.011	75.907	94.678	59.511	72.545	104.951	64.127	79.360	95.966	63.468	75.678	109.683	53.318	74.622	88.212	56.586	68.618	97.507	59.622	74.146	90.212	55.276	68.752	98.938	51.713	70.027	68.664	47.968	56.030	65.910	49.135	55.670	77.643	52.979	62.579	84.874	50.949	64.230
	80≤	130.912	84.385	98.349	128.658	72.953	89.329	136.997	78.722	95.891	124.011	71.076	86.702	131.472	72.725	90.083	122.708	63.668	81.067	118.133	70.024	84.152	111.456	66.782	79.910	108.783	66.403	78.915	72.470	52.829	58.661	78.355	60.883	66.097	97.608	70.475	78.625	99.984	63.073	74.099
	Total	22.141	20.100	21.070	22.075	18.538	20.221	23.484	20.720	22.036	22.513	20.380	21.396	23.550	18.463	20.888	22.106	19.349	20.664	23.815	19.533	21.578	22.552	17.974	20.163	22.786	18.065	20.325	18.620	16.050	17.282	18.220	16.477	17.312	20.180	18.828	19.476	21.538	17.331	19.360
Liver cancer (C22)	0-18																								0.524									0.525
	19-29
	30-39			0.806			0.827		1.307	0.775					1.398	1.104					1.511	1.041			1.146					1.950	1.504			1.117						0.968
	40-49	5.851	2.459	4.153	5.392	3.147	4.270	1.466	1.472	1.469	4.268	1.720	2.998	4.370	3.037	3.707	2.634	2.270	2.453	2.826	1.698	2.267	2.527	2.062	2.297	3.250	1.790	2.529	1.994	2.041	2.017	2.250	2.046	2.149	2.893	2.444	2.671	2.150	2.100	2.126
	50-59	25.763	9.635	17.198	23.329	9.285	15.937	21.971	9.159	15.239	21.504	7.521	14.175	21.170	9.677	15.166	17.691	7.372	12.322	18.549	7.668	12.911	17.549	4.474	10.802	13.408	5.714	9.456	9.549	6.765	8.125	11.010	6.696	8.811	10.297	6.435	8.334	11.619	7.419	9.509
	60-69	44.394	12.688	26.412	45.799	13.518	27.669	49.572	12.843	28.975	46.260	16.976	29.871	46.661	17.043	30.118	51.770	16.200	31.915	49.812	14.987	30.372	49.434	14.543	29.962	52.400	17.462	32.908	43.344	14.678	27.360	42.456	15.726	27.562	40.853	17.596	27.910	43.164	17.104	28.824
	70-79	70.236	27.234	42.996	61.346	25.893	39.032	69.156	24.203	40.977	62.056	26.122	39.623	74.119	23.024	42.336	73.128	27.588	44.914	69.602	26.920	43.282	64.927	23.522	39.493	75.266	23.646	43.664	52.978	20.018	32.857	65.327	19.542	37.378	63.211	26.489	40.783	67.274	24.470	41.227
	80≤	60.984	31.034	40.023	55.018	34.186	40.310	55.629	27.743	35.959	59.558	24.603	34.922	64.526	30.105	40.275	59.349	31.834	39.943	61.461	31.527	40.318	67.190	26.647	38.561	57.499	24.738	34.411	51.111	16.429	26.726	49.725	17.304	26.978	55.459	23.809	33.315	61.822	26.985	37.392
	Total	14.859	7.662	11.081	14.385	7.981	11.028	14.608	7.196	10.725	14.491	7.587	10.875	15.664	8.251	11.785	15.613	8.242	11.759	15.470	8.173	11.657	15.298	7.233	11.089	15.754	7.520	11.462	12.307	6.735	9.405	13.407	6.745	9.938	13.180	7.995	10.481	14.121	8.132	11.019
Lung cancer (C33-34)	0-18
	19-29	1.782		1.515		1.818	1.532							1.733		1.458			0.980	1.763		1.652			1.169			1.269									0.903			0.928
	30-39	4.984	4.048	4.525	3.896	4.252	4.072	7.014	3.530	5.294	4.460	4.974	4.714	4.907	4.194	4.555	5.383	3.931	4.667	5.419	4.081	4.760	4.048	2.962	3.515	3.961	2.076	3.040	2.160	1.625	1.899	2.640	2.627	2.634	2.950	2.798	2.876	3.748	2.837	3.308
	40-49	41.266	35.804	38.532	39.691	31.320	35.506	36.348	30.463	33.411	34.141	28.805	31.483	26.491	23.743	25.124	26.865	22.565	24.729	28.004	26.118	27.069	20.345	18.431	19.397	19.377	15.856	17.636	17.943	14.160	16.074	14.376	12.786	13.590	13.962	13.378	13.673	15.306	13.652	14.494
	50-59	265.056	134.890	195.930	230.744	126.490	175.869	210.953	138.637	172.956	209.466	132.622	169.190	187.388	129.126	156.951	183.885	122.812	152.111	179.136	112.620	144.674	158.278	105.461	131.023	137.264	96.972	116.569	116.733	81.963	98.952	102.170	77.398	89.543	99.486	74.618	86.844	86.839	77.369	82.081
	60-69	482.858	207.489	326.690	469.732	200.071	318.283	428.810	201.058	301.088	457.850	213.496	321.096	444.344	221.558	319.908	436.691	223.802	317.858	419.476	225.746	311.336	425.506	232.826	317.975	368.361	233.330	293.027	339.703	205.491	264.866	340.547	207.577	266.455	334.187	218.046	269.550	345.124	221.131	276.894
	70-79	578.539	187.288	330.701	524.454	193.986	316.464	528.229	196.103	320.032	519.166	181.630	308.445	519.497	207.011	325.121	499.760	210.837	320.758	512.552	219.147	331.626	502.564	221.301	329.792	481.942	225.885	325.182	433.887	198.860	290.410	433.959	221.850	304.480	473.938	249.809	337.050	462.121	270.449	345.484
	80≤	417.942	154.474	233.549	440.145	174.806	252.808	419.292	168.541	242.418	408.746	159.922	233.374	403.289	149.510	224.493	392.185	150.123	221.456	402.289	160.956	231.829	344.645	136.195	197.453	376.854	142.246	211.511	327.261	125.630	185.494	341.294	142.916	202.112	348.283	158.092	215.218	376.276	163.210	226.858
	Total	138.566	75.699	105.568	133.212	75.980	103.212	127.058	77.748	101.222	130.480	77.397	102.681	126.829	79.909	102.275	125.633	80.376	101.966	125.646	82.080	102.881	120.910	80.069	99.595	111.322	79.798	94.892	100.507	70.049	84.645	98.919	73.325	85.593	101.071	78.465	89.304	101.355	81.947	91.303
Melanoma of the skin (C43)	0-18						0.695						0.510			0.619		1.069	0.624					1.076	0.628
	19-29	4.900	7.577	6.212	4.882	6.775	5.806	4.252	9.442	6.781	5.663	10.125	7.834	3.623	12.336	7.856	4.126	11.615	7.760	5.610	8.009	6.773	4.855	10.177	7.431	4.261	9.450	6.771	3.177	6.963	5.008	2.914	9.134	5.925	2.630	5.964	4.246	3.421	7.462	5.380
	30-39	8.874	17.329	13.018	8.168	17.782	12.915	13.135	20.918	16.979	13.118	19.088	16.067	12.132	26.565	19.257	13.317	24.608	18.885	11.570	20.101	15.768	11.994	22.447	17.119	9.597	22.673	15.982	9.101	17.060	12.978	7.299	21.675	14.287	9.159	17.940	13.421	11.555	16.690	14.037
	40-49	19.863	18.594	19.228	14.529	23.677	19.102	16.122	23.841	19.973	19.062	25.652	22.345	19.800	26.642	23.202	19.885	28.039	23.934	23.380	29.252	26.292	18.197	27.067	22.588	18.752	31.840	25.222	18.068	26.917	22.440	19.002	29.024	23.956	20.881	36.917	28.809	22.136	32.031	26.992
	50-59	30.309	24.623	27.289	27.516	26.644	27.057	26.580	26.090	26.323	26.920	26.756	26.834	29.109	31.299	30.253	29.769	29.644	29.704	28.511	29.074	28.802	25.045	28.123	26.633	31.341	28.092	29.672	26.178	24.856	25.502	26.878	32.236	29.609	32.317	39.377	35.906	36.081	35.580	35.829
	60-69	54.327	35.742	43.787	44.645	36.049	39.817	55.039	34.395	43.462	49.003	38.268	42.995	53.378	41.210	46.582	52.114	34.850	42.477	53.394	35.644	43.486	45.657	38.193	41.491	51.879	34.924	42.420	44.225	30.334	36.479	45.514	33.452	38.793	57.415	41.498	48.557	52.880	39.706	45.631
	70-79	82.545	45.879	59.319	81.913	48.862	61.111	88.617	51.508	65.355	91.897	44.285	62.173	109.350	47.461	70.853	95.755	49.739	67.246	88.205	52.842	66.399	91.772	47.044	64.297	90.137	47.868	64.260	77.247	43.247	56.491	84.284	43.179	59.192	88.034	51.323	65.612	102.189	52.045	71.675
	80≤	88.630	41.495	55.642	103.265	54.979	69.174	101.294	46.123	62.378	114.220	52.965	71.048	123.407	45.327	68.396	117.896	51.270	70.904	118.133	45.466	66.806	106.713	47.701	65.043	116.553	41.990	64.004	91.542	38.333	54.131	114.518	47.425	67.446	116.834	48.571	69.074	155.700	55.270	85.271
	Total	22.035	20.310	21.130	20.549	22.519	21.582	23.016	22.900	22.955	23.874	23.438	23.646	26.044	25.918	25.978	25.417	25.389	25.402	25.720	24.577	25.123	23.493	24.795	24.173	25.137	24.642	24.879	21.767	21.289	21.518	23.140	24.389	23.790	26.253	27.874	27.097	29.258	26.913	28.044
		2011			2012			2013			2014			2015			2016			2017			2018			2019			2020			2021			2022			2023
	Age	Male	Female	Total	Male	Female	Total	Male	Female	Total	Male	Female	Total	Male	Female	Total	Male	Female	Total	Male	Female	Total	Male	Female	Total	Male	Female	Total	Male	Female	Total	Male	Female	Total	Male	Female	Total	Male	Female	Total
Multiple myeloma (C88+C90)	0-18
	19-29
	30-39												0.730	1.499		1.035
	40-49	2.310	2.305	2.307	2.546	1.499	2.023	2.345	2.060	2.203	1.707	2.150	1.928	2.594	1.518	2.059	2.370	2.136	2.254	2.826	1.959	2.396	3.033	2.707	2.871	1.625	2.046	1.833	1.869		1.261	2.000	1.534	1.770	1.887	1.801	1.844	2.909	1.838	2.384
	50-59	5.001	6.022	5.543	5.832	8.343	7.154	6.146	5.829	5.979	8.124	7.376	7.732	6.450	6.199	6.319	7.315	5.333	6.284	7.557	7.189	7.366	8.348	7.989	8.163	7.877	6.507	7.173	5.763	6.607	6.195	6.801	6.073	6.430	6.654	4.290	5.452	8.103	4.996	6.542
	60-69	15.811	13.461	14.479	16.742	14.720	15.606	16.964	15.057	15.895	19.748	12.229	15.539	16.791	14.249	15.371	16.683	14.566	15.502	15.694	15.392	15.525	17.508	14.679	15.929	15.442	15.125	15.265	13.215	14.398	13.875	14.752	12.294	13.382	21.899	13.050	16.974	16.630	17.562	17.143
	70-79	30.773	27.444	28.664	27.304	25.893	26.416	33.709	23.375	27.231	30.858	25.510	27.519	27.919	29.284	28.768	23.283	22.755	22.956	31.754	27.518	29.142	35.585	21.562	26.971	28.832	26.529	27.422	22.493	16.997	19.138	24.206	21.403	22.495	29.729	17.476	22.245	26.399	21.366	23.336
	80≤	19.515	17.435	18.059	26.239	24.318	24.883	31.551	24.275	26.419	36.714	21.870	26.252	25.004	15.898	18.589	28.873	23.457	25.053	39.111	18.585	24.613	26.876	19.081	21.371	25.642	19.856	21.564	20.597	13.529	15.628	27.123	13.779	17.761	21.444	15.873	17.546	36.635	20.483	25.308
	Total	5.087	6.362	5.756	5.445	7.058	6.290	6.094	6.617	6.368	6.618	6.755	6.689	5.946	6.795	6.390	5.767	6.761	6.287	6.612	7.352	6.998	6.975	6.899	6.936	6.071	7.245	6.683	4.923	5.554	5.251	5.629	5.855	5.747	6.784	5.555	6.144	6.725	6.925	6.828
Non-Hodgkin lymphoma (C82-86, C96)	0-18	1.923		1.430	2.710		1.838	2.160	1.450	1.814	1.292		1.123	2.711	1.166	1.959	1.924	1.176	1.560	1.832		1.254	1.937	1.076	1.518	1.836		1.362	2.042	1.078	1.573	1.329		1.155	2.251	1.080	1.681	1.347		0.851
	19-29	3.712	4.021	3.863	3.150	2.313	2.742	4.252	2.816	3.552	3.303	2.656	2.988	3.150	3.001	3.078	3.015	4.377	3.676	2.885	2.215	2.560	3.398	2.415	2.922	3.278	2.800	3.047	2.006	2.500	2.245	3.257	3.836	3.537	2.981	3.541	3.253	3.601	3.061	3.339
	30-39	6.807	4.174	5.517	6.786	4.252	5.535	5.229	5.491	5.358	6.428	4.436	5.444	7.361	5.033	6.212	5.950	5.679	5.816	7.616	4.685	6.173	5.997	3.585	4.815	9.293	5.109	7.250	4.474	7.637	6.014	7.765	6.897	7.343	5.589	6.419	5.992	6.246	5.174	5.728
	40-49	10.162	9.220	9.691	10.484	8.841	9.663	12.458	10.301	11.382	10.385	11.178	10.780	8.603	9.663	9.130	12.642	10.281	11.470	10.405	8.880	9.649	11.373	12.889	12.123	10.251	11.253	10.746	14.081	9.950	12.040	10.876	8.822	9.861	11.321	12.349	11.829	12.017	10.633	11.338
	50-59	25.157	20.073	22.457	20.039	19.512	19.761	22.278	21.371	21.802	22.938	19.814	21.300	22.162	16.632	19.273	20.243	19.449	19.830	26.450	20.927	23.588	19.252	24.448	21.933	26.481	20.315	23.314	23.050	23.440	23.250	21.697	19.466	20.560	25.030	20.991	22.977	22.168	21.651	21.908
	60-69	38.110	34.968	36.328	34.831	32.744	33.659	38.263	39.562	38.992	36.752	34.240	35.346	43.126	32.968	37.453	40.074	34.714	37.082	35.994	31.999	33.764	42.225	36.018	38.761	45.113	43.724	44.338	41.934	44.034	43.105	48.393	37.741	42.458	48.214	37.245	42.110	47.835	44.440	45.967
	70-79	51.410	40.433	44.456	59.218	44.059	49.677	69.851	56.059	61.205	61.378	57.550	58.988	60.492	45.037	50.879	62.962	57.995	59.885	57.734	52.643	54.595	62.430	51.748	55.868	68.892	57.865	62.141	79.911	62.510	69.288	64.161	58.626	60.782	73.313	62.176	66.511	76.358	64.645	69.230
	80≤	58.544	46.377	50.029	55.018	46.521	49.019	67.253	56.874	59.932	76.691	48.865	57.079	72.592	46.341	54.097	70.577	45.908	53.178	71.039	43.807	51.804	62.447	43.425	49.015	76.925	58.916	64.233	73.996	63.781	66.814	82.122	46.784	57.329	90.213	56.824	66.853	102.274	62.423	74.327
	Total	15.513	15.858	15.694	15.232	15.788	15.524	17.092	19.292	18.245	16.512	18.115	17.352	17.348	16.327	16.814	17.258	18.647	17.984	17.182	17.245	17.215	17.288	18.836	18.096	19.772	21.049	20.438	19.669	22.490	21.138	19.358	19.602	19.485	20.697	21.268	20.994	21.019	22.364	21.716
Oesophageal cancer (C15)	0-18
	19-29
	30-39
	40-49	3.541		2.077	4.493		2.397	4.104		2.276	3.699		2.213	4.097		2.540	3.556		2.055	2.698		1.425	2.022		1.340	2.125		1.264	1.994		1.198	1.625		0.948	2.767		1.590	2.024		1.160
	50-59	24.854	4.684	14.142	25.721	5.517	15.087	23.354	4.024	13.198	26.920	3.471	14.630	19.516	3.175	10.979	18.201	3.764	10.690	16.832	2.875	9.601	19.082	2.237	10.389	16.257	2.698	9.293	13.995	2.360	8.045	11.820	2.336	6.986	9.663	2.911	6.231	11.466	1.968	6.694
	60-69	35.272	7.272	19.393	36.370	7.060	19.909	34.870	8.562	20.117	43.518	7.625	23.430	38.354	6.286	20.443	41.450	6.398	21.885	34.459	4.996	18.012	36.217	5.301	18.963	34.528	4.812	17.950	34.006	6.570	18.707	32.921	7.148	18.560	29.996	6.745	17.056	29.150	5.192	15.967
	70-79	36.204	6.704	17.517	41.843	7.517	20.239	36.142	6.620	17.635	29.841	6.122	15.034	38.223	6.867	18.718	39.023	7.451	19.463	33.037	7.179	17.092	34.961	6.861	17.700	36.722	9.612	20.125	31.668	7.176	16.717	35.872	7.072	18.292	34.059	6.438	17.190	34.063	6.939	17.558
	80≤	32.525	8.020	15.375	28.779	9.163	14.930	25.739	6.936	12.476	22.844	9.226	13.246	25.004	6.089	11.677	23.258	5.697	10.872	34.322	8.297	15.940	22.924	6.251	11.150	31.858	6.185	13.764	28.225	6.443	12.910	16.575	8.011	10.566	19.226	4.762	9.106	24.424	9.428	13.908
	Total	10.680	2.713	6.498	11.546	2.942	7.036	10.659	2.759	6.520	11.724	2.690	6.993	10.891	2.446	6.472	11.235	2.514	6.674	10.014	2.288	5.977	10.313	2.195	6.076	10.153	2.474	6.151	9.417	2.422	5.774	8.981	2.591	5.654	8.442	2.401	5.298	8.672	2.395	5.421
Ovarian cancer (C56)	0-18					1.327	0.646		1.036	0.504		1.049	0.510																										1.094	0.532
	19-29		3.247	1.591		3.801	1.855		2.816	1.372		2.822	1.373		2.834	1.377		4.713	2.287		3.408	1.652		5.002	2.421		2.975	1.439		3.571	1.727		5.481	2.653		3.727	1.807		4.209	2.041
	30-39		5.692	2.789		6.958	3.435		8.498	4.196		5.780	2.855		8.109	4.003		6.989	3.447		6.348	3.124		8.262	4.050		5.908	2.884		7.962	3.877		7.225	3.512		7.735	3.755		6.676	3.227
	40-49		20.284	10.152		20.080	10.038		19.573	9.766		17.627	8.781		22.363	11.121		20.829	10.343		18.544	9.196		18.689	9.252		18.797	9.292		15.436	7.627		17.644	8.723		17.622	8.713		16.672	8.181
	50-59		31.046	16.487		34.179	17.991		33.722	17.719		31.528	16.525		27.821	14.534		34.193	17.790		30.671	15.891		29.721	15.337		31.583	16.222		31.306	16.009		28.810	14.686		27.120	13.786		27.859	13.997
	60-69		49.822	28.255		43.409	24.380		42.957	24.090		41.289	23.108		51.687	28.870		42.065	23.480		38.885	21.705		39.552	22.073		39.461	22.015		38.023	21.202		39.600	22.065		33.726	18.770		41.691	22.941
	70-79		54.259	34.371		48.862	30.753		58.334	36.568		53.877	33.635		50.086	31.155		51.753	32.063		54.836	33.814		49.004	30.102		41.909	25.657		41.547	25.363		43.365	26.472		44.149	26.964		45.105	27.448
	80≤		44.285	30.993		47.578	33.592		49.591	34.981		50.915	35.885		42.282	29.789		42.892	30.252		44.138	31.176		41.122	29.037		40.688	28.676		34.790	24.461		38.132	26.753		36.507	25.542		36.413	25.536
	Total		21.857	11.472		21.846	11.451		22.842	11.968		21.502	11.260		22.734	11.897		22.369	11.698		21.468	11.218		21.188	11.058		20.342	10.603		19.615	10.215		20.393	10.618		19.205	9.996		20.431	10.582
Pancreatic cancer (C25)	0-18
	19-29
	30-39	1.702		1.240	1.508		1.336	2.678	1.307	2.001	1.312		1.261			0.690	1.558	1.747	1.652				2.399	2.026	2.216			0.936	1.851	1.787	1.820			1.117		1.646	1.198		1.669	1.129
	40-49	9.393	4.917	7.153	7.489	4.945	6.217	8.061	3.973	6.021	8.393	3.726	6.068	8.466	4.141	6.315	8.955	5.474	7.227	7.451	5.615	6.541	8.593	4.640	6.636	7.126	4.092	5.626	7.975	4.720	6.367	6.876	6.009	6.447	6.289	4.759	5.533	7.969	4.332	6.184
	50-59	33.340	18.735	25.584	33.049	13.860	22.949	30.421	19.151	24.500	28.672	19.669	23.953	27.786	17.237	22.275	28.918	18.038	23.257	30.400	17.252	23.588	29.134	19.974	24.407	26.816	15.395	20.950	27.660	16.361	21.882	23.964	15.106	19.449	24.555	17.927	21.185	23.086	15.141	19.094
	60-69	65.070	41.622	51.772	64.658	35.448	48.253	68.421	47.829	56.873	64.911	42.009	52.093	65.927	46.379	55.009	66.733	46.830	55.623	71.135	46.310	57.278	64.023	41.862	51.656	68.710	45.649	55.844	61.844	42.776	51.212	60.626	41.029	49.706	59.440	46.483	52.229	65.400	48.716	56.219
	70-79	90.510	69.343	77.102	87.941	75.381	80.036	94.873	74.263	81.953	95.627	75.713	83.195	95.058	73.716	81.783	100.673	75.716	85.211	101.997	75.973	85.950	99.888	74.682	84.405	104.704	75.936	87.092	111.283	77.618	90.731	100.032	72.585	83.277	91.208	79.100	83.813	98.783	75.419	84.565
	80≤	108.145	86.477	92.980	117.654	109.958	112.221	120.391	105.771	110.079	110.957	98.413	102.116	121.793	98.771	105.573	105.866	117.284	113.919	122.922	102.879	108.765	104.342	100.008	101.282	107.229	96.675	99.791	99.933	93.095	95.125	129.586	86.198	99.145	105.742	94.601	97.948	132.803	110.866	117.419
	Total	21.149	19.641	20.358	21.355	20.327	20.816	22.443	22.553	22.501	21.789	21.812	21.801	22.271	22.152	22.209	23.025	24.123	23.599	24.158	23.306	23.713	23.151	22.894	23.017	23.556	22.895	23.211	23.650	22.923	23.271	22.839	21.857	22.328	21.386	24.085	22.791	23.593	24.618	24.124
Prostate cancer (C61)	0-18
	19-29
	30-39
	40-49	2.772		1.384	2.846		1.423	3.957		1.983	2.134		1.071	2.048		1.030	4.346		2.188	2.569		1.295	2.906		1.468	5.000		2.529	3.489		1.765	3.250		1.643	3.648		1.844	3.542		1.804
	50-59	57.739		27.076	52.489		24.861	62.840		29.823	52.247		24.863	55.406		26.461	53.243		25.542	51.010		24.581	48.216		23.335	53.967		26.248	46.100		22.526	42.908		21.036	47.525		23.366	51.522		25.636
	60-69	276.295		119.602	235.347		103.170	293.476		128.896	265.678		116.989	256.815		113.372	259.022		114.438	252.129		111.391	245.966		108.697	252.630		111.688	216.719		95.876	207.243		91.766	255.057		113.108	286.264		128.741
	70-79	570.936		209.276	513.462		190.299	594.258		221.740	589.699		221.556	570.682		215.700	545.997		207.726	570.607		218.748	540.022		208.303	577.238		223.850	435.367		169.588	467.498		182.120	539.169		209.870	616.824		241.472
	80≤	623.661		187.181	602.659		177.164	603.615		177.838	581.708		171.719	529.922		156.573	552.588		162.843	457.365		134.315	475.073		139.611	425.029		125.484	367.692		109.167	387.252		115.557	487.300		146.366	593.035		177.155
	Total	86.686		41.186	79.507		37.831	94.147		44.819	90.434		43.075	89.021		42.436	89.878		42.877	88.735		42.368	87.126		41.655	91.251		43.690	74.738		35.815	76.509		36.674	91.401		43.826	104.880		50.562
		2011			2012			2013			2014			2015			2016			2017			2018			2019			2020			2021			2022			2023
	Age	Male	Female	Total	Male	Female	Total	Male	Female	Total	Male	Female	Total	Male	Female	Total	Male	Female	Total	Male	Female	Total	Male	Female	Total	Male	Female	Total	Male	Female	Total	Male	Female	Total	Male	Female	Total	Male	Female	Total
Stomach cancer (C16)	0-18
	19-29
	30-39	2.067	1.391	1.736		1.417	1.209	1.658	1.700	1.678			1.062	1.499		1.311	1.558	1.893	1.723			1.116			0.841			0.858			1.029	1.864	1.642	1.756			1.278	1.562		1.371
	40-49	6.621	5.993	6.307	7.938	4.795	6.367	6.302	5.151	5.728	7.397	4.729	6.068	6.691	4.279	5.492	6.321	4.673	5.503	5.010	4.571	4.792	5.813	4.898	5.360	5.000	2.685	3.856	6.355	3.444	4.917	3.625	3.964	3.793	5.786	6.046	5.914	4.174	3.413	3.801
	50-59	27.885	15.255	21.178	27.067	13.187	19.761	28.117	11.102	19.177	25.168	12.149	18.344	21.335	11.340	16.114	24.836	10.038	17.137	25.419	10.863	17.877	21.126	12.304	16.574	19.609	9.840	14.592	14.653	11.327	12.952	17.811	8.098	12.860	16.159	9.500	12.774	13.760	8.933	11.335
	60-69	62.232	30.791	44.401	61.194	28.839	43.023	61.824	27.753	42.717	55.037	26.615	39.130	58.857	27.660	41.432	56.930	27.771	40.654	55.100	23.763	37.608	48.060	23.242	34.210	52.226	20.624	34.596	46.339	19.850	31.569	45.154	23.731	33.217	42.141	19.942	29.787	39.427	19.853	28.656
	70-79	147.712	64.315	94.884	119.500	62.435	83.584	119.894	59.369	81.953	104.444	55.713	74.022	116.995	56.145	79.145	108.544	51.954	73.484	106.808	52.643	73.408	91.460	48.024	64.778	89.226	47.868	63.907	75.176	41.169	54.416	78.159	39.643	54.647	81.395	38.262	55.052	78.345	39.992	55.006
	80≤	178.886	94.846	120.069	208.222	90.222	124.911	186.813	99.182	125.000	161.540	83.720	106.692	164.542	87.271	110.101	146.769	73.721	95.248	142.877	75.334	95.169	128.056	67.440	85.253	128.208	56.638	77.768	101.459	51.540	66.361	126.573	59.602	79.586	104.263	52.380	67.964	107.616	62.423	75.923
	Total	24.948	18.036	21.320	24.257	17.115	20.513	24.163	17.267	20.550	21.853	16.103	18.842	22.975	16.502	19.587	22.448	15.510	18.820	22.061	15.212	18.482	19.513	14.544	16.920	19.665	13.097	16.242	17.015	12.407	14.615	18.069	13.075	15.469	17.402	12.439	14.819	16.478	12.762	14.554
Testicular cancer (C62)	0-18	1.250		0.641	1.645		0.844	1.080		0.554	1.689		0.867	1.305		0.670	1.316		0.676				1.223		0.628										1.023		0.525	1.139		0.585
	19-29	21.976		11.211	19.055		9.757	19.686		10.091	20.133		10.337	20.949		10.771	19.520		10.047	18.593		9.581	19.419		10.019	17.372		8.971	18.727		9.671	16.111		8.313	16.484		8.493	16.743		8.626
	30-39	32.092		16.365	33.049		16.732	26.143		13.234	28.336		14.341	30.535		15.461	30.883		15.654	29.291		14.876	30.285		15.437	23.917		12.240	32.086		16.459	26.557		13.648	26.236		13.501	23.267		12.020
	40-49	19.555		9.768	19.172		9.588	16.269		8.151	17.213		8.638	17.205		8.649	19.095		9.613	16.957		8.548	19.966		10.082	19.877		10.051	18.068		9.140	16.877		8.533	18.994		9.603	19.100		9.727
	50-59	11.063		5.188	8.973		4.250	9.065		4.302	10.991		5.230	7.277		3.476	10.206		4.896	8.416		4.056	9.882		4.782	7.542		3.668	7.409		3.620	6.153		3.017	8.555		4.206	7.033		3.499
	60-69	7.298		3.159	5.773		2.531	5.278		2.318	3.657		1.610	6.186		2.731	5.848		2.584	5.459		2.412	4.291		1.896	6.246		2.762	6.343		2.806	3.958		1.752	2.760		1.224	4.111		1.849
	70-79	3.620		1.327	4.255		1.577							3.988		1.508	4.919		1.871							3.338		1.295							2.886		1.124
	80≤
	Total	14.310		6.799	13.516		6.431	11.742		5.590	12.469		5.939	12.659		6.035	13.029		6.216	11.769		5.619	12.560		6.005	11.243		5.383	12.071		5.785	10.227		4.902	10.854		5.205	10.380		5.004
Thyroid cancer (C73)	0-18						0.497		1.243	0.958		1.363	0.765						0.572		1.934	1.045					1.400	0.943											1.204	0.585
	19-29	1.782	4.794	3.257	1.732	6.775	4.193		4.969	3.149	1.730	8.133	4.846	1.733	5.668	3.644	2.222	9.258	5.636	2.244	8.009	5.038		7.935	4.509	2.294	8.750	5.416	1.839	7.499	4.576		8.769	5.041		7.827	4.427	2.340	10.332	6.215
	30-39	3.161	11.005	7.005	3.142	11.081	7.062	3.571	12.159	7.811	3.148	13.846	8.432	5.453	13.282	9.318	3.542	14.561	8.976	3.661	15.869	9.669	3.898	15.588	9.629	4.570	17.723	10.992	4.165	14.136	9.021	4.349	13.301	8.700	5.433	19.256	12.143	4.528	18.693	11.375
	40-49	4.773	14.445	9.614	3.744	13.487	8.614	5.569	16.482	11.015	4.979	17.913	11.422	5.599	16.565	11.052	6.189	21.229	13.658	6.808	16.454	11.592	5.939	18.689	12.251	7.751	20.588	14.096	6.480	18.114	12.229	6.501	16.749	11.567	6.415	26.498	16.344	7.716	20.610	14.043
	50-59	4.243	12.713	8.741	5.234	13.322	9.491	3.380	17.208	10.646	5.416	16.198	11.067	5.458	16.632	11.295	7.144	18.665	13.138	6.183	13.578	10.015	5.111	17.097	11.296	6.034	19.680	13.043	6.750	18.878	12.952	7.124	14.171	10.717	6.178	22.370	14.409	9.020	23.922	16.507
	60-69	4.662	17.020	11.671	4.041	15.621	10.545	7.540	18.157	13.494	5.303	14.243	10.306	6.716	16.484	12.172	8.256	19.603	14.590	8.700	11.746	10.400	5.149	14.271	10.240	6.940	11.550	9.512	4.405	14.119	9.821	4.857	11.437	8.523	6.441	14.077	10.691	7.287	15.882	12.017
	70-79	6.517	13.617	11.015	4.610	11.067	8.674	5.560	16.135	12.189		12.653	8.791	6.315	15.551	12.060	8.526	12.485	10.979	6.415	15.753	12.173	6.243	12.545	10.114	8.194	14.418	12.005	4.735	10.953	8.531	6.124	9.492	8.180	8.948	15.452	12.920	9.083	15.157	12.779
	80≤		8.369	6.833		8.458	8.211		7.283	6.115		6.493	5.780		8.795	7.388		8.042	7.799		7.633	5.860		4.277	4.646		5.208	4.359		3.543	3.397		5.127	5.171		7.936	7.107		9.103	7.296
	Total	3.082	9.725	6.569	2.966	9.731	6.512	3.482	11.440	7.652	3.128	11.264	7.389	4.028	11.377	7.874	4.571	13.075	9.018	4.344	11.145	7.897	3.659	11.486	7.744	4.638	12.449	8.709	3.810	11.186	7.651	4.082	9.930	7.127	4.458	14.344	9.604	5.125	14.231	9.841
Other	0-18	6.154	4.756	5.473	5.322	4.388	4.868	6.381	4.764	5.594	3.975	4.195	4.082	3.815	4.240	4.022	5.771	4.277	5.045	6.105	4.297	5.226	4.485	5.490	4.974	6.425	4.309	5.396	4.186	3.774	3.985	4.090	4.427	4.254	3.171	4.754	3.941	4.765	3.502	4.151
	19-29	6.385	6.495	6.439	7.559	5.453	6.531	5.197	4.307	4.763	6.292	5.643	5.976	5.355	6.668	5.993	6.665	6.565	6.617	7.373	6.987	7.186	6.149	5.175	5.678	4.261	4.200	4.232	4.347	4.464	4.404	4.799	4.932	4.864	2.981	3.914	3.433	5.401	4.209	4.823
	30-39	11.427	14.167	12.770	9.550	11.339	10.434	11.478	14.643	13.041	9.445	9.275	9.361	9.133	13.422	11.251	9.350	14.561	11.920	9.959	10.277	10.115	11.394	9.820	10.623	8.836	11.496	10.135	6.325	7.312	6.805	7.299	7.061	7.183	9.625	7.077	8.388	8.744	7.678	8.229
	40-49	21.249	23.665	22.458	21.418	22.178	21.798	18.760	26.489	22.617	19.631	21.353	20.489	20.619	21.397	21.006	19.754	22.965	21.348	19.141	22.331	20.723	18.702	18.431	18.568	18.752	17.774	18.268	14.330	15.053	14.687	16.127	14.064	15.107	15.346	15.950	15.645	13.155	14.834	13.979
	50-59	51.981	47.907	49.817	47.555	41.042	44.127	43.174	45.102	44.187	44.760	43.966	44.344	48.460	42.639	45.419	42.186	41.408	41.781	40.190	42.332	41.300	41.571	33.716	37.518	39.051	38.567	38.802	32.435	29.104	30.732	28.174	27.253	27.704	28.515	26.507	27.494	33.941	32.249	33.091
	60-69	98.518	80.458	88.276	88.520	74.501	80.646	88.778	76.172	81.708	90.327	71.501	79.791	102.867	77.950	88.950	92.704	74.192	82.371	81.200	71.828	75.969	84.449	64.560	73.350	74.436	58.848	65.739	62.197	47.948	54.252	51.451	48.892	50.025	59.624	48.829	53.616	61.102	46.578	53.110
	70-79	164.366	131.563	143.587	151.769	123.825	134.182	167.852	125.357	141.213	174.638	127.141	144.986	156.547	124.206	136.430	170.522	129.684	145.221	156.203	112.863	129.478	151.393	121.921	133.290	153.566	102.081	122.046	95.005	81.583	86.812	88.658	78.169	82.255	86.879	76.341	80.443	127.452	89.115	104.123
	80≤	230.925	189.343	201.823	223.458	172.691	187.615	254.897	165.766	192.026	241.495	178.032	196.766	241.167	166.423	188.507	238.198	148.783	175.133	226.687	148.677	171.586	207.894	141.459	160.982	209.018	134.759	156.683	133.498	93.417	105.317	109.244	81.712	89.928	122.010	91.427	100.613	177.071	115.092	133.607
	Total	40.230	45.931	43.222	37.964	42.230	40.200	39.451	44.160	41.918	39.918	43.295	41.687	41.239	44.225	42.802	40.988	43.803	42.460	38.601	41.666	40.202	38.299	39.691	39.026	37.065	37.131	37.099	27.160	29.008	28.123	24.773	27.949	26.427	25.887	28.589	27.293	31.702	31.663	31.682
Age-specific mortality by sex and year of diagnosis (Supplementary table 3B)		2011			2012			2013			2014			2015			2016			2017			2018			2019			2020			2021			2022			2023
	Age	Male	Female	Total	Male	Female	Total	Male	Female	Total	Male	Female	Total	Male	Female	Total	Male	Female	Total	Male	Female	Total	Male	Female	Total	Male	Female	Total	Male	Female	Total	Male	Female	Total	Male	Female	Total	Male	Female	Total
All sites excl. non-melanoma (C00-97)	0-19	2.693	2.985	2.835	4.693	2.755	3.750	3.387	3.004	3.200	4.670	2.412	3.572	4.417	3.286	3.867	3.240	2.941	3.094	4.274	2.417	3.371	2.497	2.368	2.435	4.691	2.370	3.562	3.063	2.049	2.569	2.301	2.376	2.337	2.557	2.053	2.312	3.885	2.134	3.033
	20-29	6.979	5.567	6.287	10.945	6.279	8.668	8.189	5.880	7.064	8.258	6.307	7.309	6.300	4.168	5.264	8.014	5.892	6.984	8.255	4.175	6.277	8.739	6.813	7.807	8.440	4.288	6.432	5.434	5.178	5.310	7.199	5.572	6.411	7.278	3.075	5.240	7.111	3.922	5.565
	30-39	17.748	24.097	20.859	19.666	21.905	20.772	19.767	23.403	21.562	22.432	28.229	25.295	20.175	22.230	21.190	19.550	24.972	22.224	16.842	27.959	22.314	18.741	25.175	21.895	17.138	21.555	19.295	13.806	21.122	17.369	14.133	21.100	17.520	13.040	20.408	16.617	16.786	23.366	19.967
	40-49	110.402	103.340	106.867	111.884	99.653	105.770	107.358	89.181	98.288	93.816	87.202	90.521	96.814	80.479	88.691	79.541	76.572	78.067	73.158	80.574	76.836	73.292	72.951	73.123	70.943	68.860	69.913	65.606	73.351	69.433	63.756	63.673	63.715	61.825	72.548	67.126	62.740	65.899	64.290
	50-59	592.549	312.735	443.951	563.402	306.872	428.375	536.447	306.278	415.511	520.639	304.366	407.285	489.888	302.705	392.102	470.515	274.563	368.566	432.125	270.049	348.152	413.583	254.864	331.680	381.121	241.716	309.520	344.929	231.730	287.042	310.154	232.894	270.772	303.448	209.833	255.860	271.448	223.097	247.155
	60-69	1,113.392	545.645	791.410	1,085.329	553.049	786.387	1,054.779	557.413	775.858	1,044.791	561.434	774.277	1,042.989	568.423	777.923	1,065.498	555.149	780.626	1,063.959	569.632	788.025	1,070.632	568.404	790.348	1,040.364	550.257	766.934	996.027	578.731	763.341	955.169	565.403	737.989	953.426	562.637	735.937	965.674	571.765	748.917
	70-79	1,723.308	859.767	1,176.297	1,723.358	855.918	1,177.408	1,661.141	862.813	1,160.699	1,647.021	848.966	1,148.803	1,632.610	875.504	1,161.667	1,693.412	893.893	1,198.071	1,641.576	873.794	1,168.132	1,622.250	868.347	1,159.150	1,587.860	883.161	1,156.439	1,593.484	879.477	1,157.604	1,546.271	840.684	1,115.555	1,548.235	861.454	1,128.782	1,602.664	871.061	1,157.466
	80≤	2,253.148	1,293.324	1,581.398	2,435.184	1,368.842	1,682.316	2,398.685	1,330.467	1,645.187	2,350.902	1,312.860	1,619.287	2,287.456	1,299.079	1,591.109	2,366.344	1,268.841	1,592.265	2,351.077	1,286.319	1,599.009	2,269.044	1,275.434	1,567.429	2,213.338	1,239.199	1,526.801	2,196.616	1,187.847	1,487.350	2,144.203	1,177.291	1,465.819	2,081.931	1,175.533	1,447.780	2,256.127	1,252.036	1,551.984
	Total	377.210	279.045	325.686	384.848	285.488	332.765	376.470	286.298	329.225	375.586	288.152	329.799	374.072	292.076	331.163	382.323	289.578	333.823	376.478	293.605	333.174	374.777	291.522	331.326	366.115	287.580	325.182	357.212	289.699	322.051	344.593	283.263	312.661	342.819	284.021	312.214	350.884	292.288	320.537
Bladder cancer (C67)	0-19	0.000	0.000	0.000	0.000	0.000	0.000	0.000	0.000	0.000	0.000	0.000	0.000	0.151	0.000	0.077	0.000	0.000	0.000	0.000	0.000	0.000	0.000	0.000	0.000	0.000	0.000	0.000	0.000	0.000	0.000	0.000	0.000	0.000	0.000	0.000	0.000	0.000	0.000	0.000
	20-29	0.000	0.232	0.114	0.000	0.000	0.000	0.000	0.000	0.000	0.000	0.000	0.000	0.000	0.000	0.000	0.000	0.000	0.000	0.000	0.000	0.000	0.000	0.000	0.000	0.000	0.000	0.000	0.000	0.000	0.000	0.000	0.274	0.133	0.000	0.000	0.000	0.000	0.000	0.000
	30-39	0.182	0.000	0.093	0.000	0.193	0.095	0.383	0.000	0.194	0.000	0.000	0.000	0.000	0.210	0.104	0.000	0.218	0.108	0.000	0.227	0.112	0.000	0.000	0.000	0.229	0.479	0.351	0.231	0.244	0.237	0.233	0.000	0.120	0.000	0.000	0.000	0.468	0.000	0.242
	40-49	0.693	0.691	0.692	1.498	0.450	0.974	1.539	1.030	1.285	1.138	0.645	0.892	1.092	0.414	0.755	1.383	0.601	0.994	0.771	0.392	0.583	0.885	0.387	0.638	2.000	0.767	1.391	0.561	0.383	0.473	0.500	0.384	0.442	1.321	0.193	0.763	1.202	0.591	0.902
	50-59	9.851	3.881	6.680	11.814	3.768	7.579	10.140	3.608	6.708	9.080	4.194	6.519	10.420	4.536	7.346	8.165	3.294	5.631	8.759	4.473	6.538	8.178	2.397	5.195	8.380	2.698	5.462	7.244	3.461	5.310	7.286	2.492	4.842	8.079	2.911	5.452	5.810	1.363	3.575
	60-69	38.718	8.355	21.499	36.178	8.111	20.415	30.724	9.300	18.709	25.964	10.934	17.552	34.112	8.801	19.975	32.335	10.074	19.909	33.947	12.016	21.705	39.993	10.330	23.438	35.569	9.900	21.248	32.420	10.344	20.110	37.059	10.865	22.463	27.788	10.411	18.117	37.371	12.064	23.446
	70-79	78.925	17.598	40.077	81.558	14.826	39.558	69.504	12.825	33.974	66.464	17.551	35.928	80.434	14.137	39.195	71.160	18.325	38.426	68.319	14.955	35.413	73.043	19.602	40.216	79.211	18.647	42.134	81.391	20.396	44.155	78.159	22.706	44.309	78.220	18.947	42.019	79.196	23.374	45.227
	80≤	142.296	33.126	65.892	175.211	39.472	79.376	161.905	36.066	73.141	149.302	42.714	74.179	138.731	37.885	67.681	176.443	33.510	75.631	158.042	39.824	74.541	145.446	35.529	67.831	139.863	41.014	70.198	143.415	40.266	70.891	147.668	41.337	73.066	141.236	37.460	68.630	157.227	40.640	75.467
	Total	13.825	5.120	9.256	15.126	5.183	9.914	13.536	5.055	9.092	12.469	6.203	9.188	14.482	5.426	9.743	14.599	5.690	9.940	14.272	6.188	10.048	15.106	5.919	10.311	15.251	6.303	10.587	14.918	6.568	10.569	15.480	6.874	10.999	14.526	6.200	10.192	15.905	6.955	11.270
Breast cancer (C50)	0-19		0.000	0.000		0.153	0.153		0.000	0.000		0.000	0.000		0.159	0.159		0.000	0.000		0.000	0.000		0.000	0.000		0.000	0.000		0.000	0.000		0.000	0.000		0.000	0.000		0.000	0.000
	20-29		0.464	0.464		0.248	0.248		0.248	0.248		0.996	0.996		0.250	0.250		0.252	0.252		0.256	0.256		0.776	0.776		0.263	0.263		0.714	0.714		0.548	0.548		0.559	0.559		0.765	0.765
	30-39		6.451	6.451		5.670	5.670		6.145	6.145		6.721	6.721		6.012	6.012		5.824	5.824		9.219	9.219		6.703	6.703		4.790	4.790		4.712	4.712		5.747	5.747		6.748	6.748		7.344	7.344
	40-49		21.206	21.206		19.931	19.931		17.807	17.807		18.630	18.630		15.737	15.737		15.622	15.622		17.760	17.760		13.533	13.533		19.309	19.309		20.028	20.028		17.772	17.772		17.880	17.880		17.328	17.328
	50-59		46.435	46.435		44.271	44.271		43.714	43.714		44.689	44.689		45.058	45.058		46.427	46.427		41.534	41.534		39.947	39.947		41.106	41.106		35.711	35.711		38.777	38.777		35.240	35.240		37.852	37.852
	60-69		76.590	76.590		77.205	77.205		77.796	77.796		74.235	74.235		82.560	82.560		75.009	75.009		71.693	71.693		76.249	76.249		68.060	68.060		73.110	73.110		70.765	70.765		69.798	69.798		72.998	72.998
	70-79		115.641	115.641		117.561	117.561		119.151	119.151		118.978	118.978		117.946	117.946		133.510	133.510		115.256	115.256		115.257	115.257		122.651	122.651		127.474	127.474		118.928	118.928		118.282	118.282		116.872	116.872
	80≤		192.482	192.482		180.092	180.092		201.139	201.139		175.299	175.299		198.557	198.557		185.643	185.643		184.187	184.187		189.489	189.489		194.978	194.978		186.834	186.834		197.390	197.390		181.901	181.901		201.249	201.249
	Total		40.849	40.849		40.327	40.327		41.816	41.816		40.779	40.779		43.099	43.099		43.306	43.306		41.499	41.499		41.701	41.701		42.678	42.678		43.227	43.227		43.042	43.042		41.762	41.762		43.620	43.620
Cancer of brain and CNS (C70-72)	0-19	0.433	0.658	0.542	1.548	0.867	1.217	0.883	0.518	0.706	0.845	1.154	0.995	0.653	0.742	0.696	0.557	0.802	0.676	0.712	0.645	0.679	0.561	1.023	0.785	0.663	0.754	0.707	1.072	0.809	0.944	0.562	0.486	0.525	0.716	1.134	0.920	1.347	0.547	0.958
	20-29	0.445	0.851	0.644	1.417	0.248	0.847	1.575	0.497	1.050	1.022	0.000	0.525	0.866	0.917	0.891	1.190	0.757	0.980	1.603	1.278	1.445	0.485	1.294	0.877	0.983	0.263	0.635	0.669	0.803	0.734	1.285	0.274	0.796	0.526	0.280	0.407	1.980	0.000	1.020
	30-39	2.796	2.403	2.604	2.388	1.095	1.750	2.168	1.700	1.937	2.230	2.554	2.390	1.568	1.818	1.691	2.408	1.529	1.975	2.783	2.040	2.417	2.849	1.559	2.216	1.828	1.437	1.637	1.388	1.787	1.583	2.485	1.806	2.155	1.475	1.646	1.558	2.655	1.085	1.896
	40-49	4.157	3.381	3.769	5.092	3.746	4.420	4.543	2.355	3.451	3.983	2.293	3.141	6.554	4.279	5.423	4.346	3.471	3.912	5.138	1.828	3.497	6.192	3.222	4.722	4.125	2.046	3.097	4.610	2.551	3.593	3.750	2.301	3.034	4.528	3.087	3.816	5.186	2.625	3.930
	50-59	10.002	5.219	7.462	8.524	6.324	7.366	10.601	6.939	8.677	10.513	5.496	7.883	11.743	7.258	9.400	9.866	8.470	9.140	8.244	5.272	6.704	10.904	7.031	8.905	10.391	5.714	7.989	9.385	5.663	7.482	8.258	7.786	8.018	8.871	6.588	7.711	8.867	8.025	8.444
	60-69	12.974	12.842	12.899	18.281	13.218	15.438	16.587	13.286	14.736	17.188	13.092	14.895	16.438	11.455	13.655	16.339	11.163	13.450	18.594	11.341	14.546	17.508	13.184	15.095	17.351	10.175	13.347	19.910	12.162	15.590	14.752	13.867	14.259	12.698	10.118	11.262	16.443	14.202	15.210
	70-79	18.464	18.855	18.711	23.049	12.737	16.559	27.802	15.928	20.359	24.754	19.387	21.404	25.260	17.975	20.728	27.218	15.908	20.211	21.490	17.946	19.305	23.411	18.229	20.228	22.762	15.187	18.125	22.789	17.185	19.368	20.123	15.448	17.269	20.204	16.924	18.201	24.696	13.148	17.669
	80≤	18.702	14.645	15.863	29.625	14.450	18.911	21.172	17.686	18.713	17.949	16.744	17.100	24.197	16.913	19.065	18.847	14.409	15.717	25.941	17.755	20.159	15.019	12.830	13.473	22.922	15.950	18.008	17.164	13.368	14.495	26.746	14.420	18.098	18.117	16.349	16.880	31.674	17.556	21.774
		5.519	5.866	5.701	6.991	5.394	6.154	6.996	5.884	6.414	6.703	6.174	6.426	7.278	6.319	6.776	6.888	5.972	6.409	7.115	5.895	6.477	7.200	6.370	6.767	6.926	5.331	6.094	7.063	5.878	6.446	6.370	6.132	6.246	5.923	5.982	5.953	7.709	6.109	6.881
Cancer of lip, oral cavity and pharynx (C00-14)	0-19	0.000	0.000	0.000	0.145	0.000	0.075	0.000	0.000	0.000	0.000	0.000	0.000	0.151	0.000	0.077	0.000	0.000	0.000	0.000	0.000	0.000	0.153	0.000	0.079	0.000	0.000	0.000	0.000	0.000	0.000	0.000	0.000	0.000	0.000	0.000	0.000	0.000	0.000	0.000
	20-29	0.000	0.232	0.114	0.472	0.000	0.242	0.000	0.000	0.000	0.000	0.000	0.000	0.000	0.000	0.000	0.238	0.252	0.245	0.000	0.000	0.000	0.243	0.000	0.125	0.246	0.263	0.254	0.000	0.000	0.000	0.257	0.000	0.133	0.263	0.280	0.271	0.270	0.000	0.139
	30-39	0.608	0.000	0.310	0.754	0.902	0.827	0.574	0.392	0.484	0.853	0.739	0.797	1.227	0.210	0.725	1.133	0.437	0.790	0.220	0.453	0.335	0.450	0.234	0.344	0.914	0.000	0.468	0.617	0.244	0.435	0.466	0.739	0.599	0.233	0.000	0.120	0.468	0.250	0.363
	40-49	16.014	2.074	9.037	16.775	2.997	9.888	16.708	1.398	9.069	14.937	1.361	8.174	13.245	1.518	7.414	8.296	2.003	5.171	8.992	2.089	5.569	7.456	1.096	4.307	7.501	1.662	4.615	6.106	0.893	3.530	5.125	1.598	3.382	4.780	0.900	2.862	4.807	1.444	3.157
	50-59	85.321	11.776	46.264	76.715	12.918	43.135	70.983	11.241	39.593	72.477	12.582	41.085	68.472	13.003	39.495	65.321	8.156	35.580	56.334	9.105	31.865	50.601	8.149	28.695	48.771	7.459	27.553	43.631	7.394	25.100	38.051	5.451	21.433	30.891	5.056	17.758	27.061	4.845	15.899
	60-69	73.990	15.009	40.540	81.400	14.269	43.698	70.872	14.172	39.074	74.053	17.264	42.271	80.067	14.668	43.539	76.881	14.158	41.869	75.400	16.877	42.732	78.785	15.495	43.464	76.691	17.874	43.877	73.121	13.839	40.065	69.980	13.581	38.554	66.432	12.757	36.560	66.521	14.813	38.068
	70-79	48.875	7.961	22.958	46.453	9.397	23.130	51.085	11.584	26.324	46.796	9.388	23.442	49.191	11.310	25.628	54.436	11.478	27.821	48.753	8.973	24.223	53.066	12.545	28.175	51.897	10.958	26.834	54.162	11.709	28.245	50.162	11.911	26.812	50.222	10.669	26.065	49.959	14.061	28.114
	80≤	33.744	14.994	20.622	30.895	16.917	21.026	35.702	13.872	20.303	38.345	11.618	19.508	36.296	15.222	21.448	42.507	13.404	21.980	32.726	17.257	21.800	37.152	13.159	20.210	36.520	14.648	21.105	28.607	13.852	18.232	41.438	13.458	21.807	29.578	14.603	19.101	26.713	17.882	20.520
	Total	25.613	5.369	14.987	25.973	5.981	15.493	24.344	5.508	14.475	24.609	5.845	14.782	24.882	5.912	14.955	23.975	5.310	14.214	22.136	5.827	13.614	22.209	5.469	13.472	21.771	5.763	13.427	20.408	5.110	12.441	19.262	5.004	11.838	17.466	4.613	10.776	17.008	5.505	11.051
Cancer of the corpus uteri (C54)	0-19	0.000	0.000	0.000	0.000	0.000	0.000	0.000	0.000	0.000	0.000	0.000	0.000	0.000	0.000	0.000	0.000	0.000	0.000	0.000	0.000	0.000	0.000	0.000	0.000	0.000	0.000	0.000	0.000	0.000	0.000	0.000	0.000	0.000	0.000	0.000	0.000	0.000	0.000	0.000
	20-29	0.000	0.000	0.000	0.000	0.000	0.000	0.000	0.000	0.000	0.000	0.000	0.000	0.000	0.000	0.000	0.000	0.000	0.000	0.000	0.000	0.000	0.000	0.000	0.000	0.000	0.000	0.000	0.000	0.000	0.000	0.000	0.000	0.000	0.000	0.000	0.000	0.000	0.000	0.000
	30-39	0.000	0.569	0.279	0.000	0.000	0.000	0.000	0.196	0.097	0.000	0.403	0.199	0.000	0.210	0.104	0.000	0.437	0.215	0.000	0.227	0.112	0.000	0.468	0.229	0.000	0.000	0.000	0.000	0.000	0.000	0.000	0.493	0.239	0.000	0.000	0.000	0.000	0.751	0.363
	40-49	0.000	1.537	0.769	0.000	0.674	0.337	0.000	0.957	0.477	0.000	1.290	0.643	0.000	0.621	0.309	0.000	0.935	0.464	0.000	1.045	0.518	0.000	0.838	0.415	0.000	0.895	0.442	0.000	1.403	0.693	0.000	0.959	0.474	0.000	0.836	0.413	0.000	1.575	0.773
	50-59	0.000	5.754	3.056	0.000	4.306	2.267	0.000	4.024	2.115	0.000	4.628	2.426	0.000	3.478	1.817	0.000	3.451	1.795	0.000	4.952	2.566	0.000	4.953	2.556	0.000	4.761	2.446	0.000	3.933	2.011	0.000	6.229	3.175	0.000	5.822	2.960	0.000	7.873	3.956
	60-69	0.000	10.057	5.704	0.000	11.265	6.327	0.000	9.448	5.298	0.000	13.523	7.568	0.000	10.617	5.930	0.000	11.571	6.459	0.000	12.827	7.160	0.000	13.184	7.358	0.000	13.200	7.364	0.000	13.140	7.327	0.000	12.866	7.169	0.000	15.983	8.895	0.000	15.577	8.572
	70-79	0.000	21.368	13.536	0.000	20.255	12.748	0.000	21.100	13.227	0.000	22.653	14.142	0.000	17.571	10.929	0.000	22.554	13.973	0.000	18.545	11.435	0.000	19.994	12.281	0.000	22.108	13.535	0.000	26.628	16.256	0.000	20.100	12.270	0.000	25.386	15.504	0.000	28.305	17.224
	80≤	0.000	23.363	16.351	0.000	27.490	19.408	0.000	24.969	17.613	0.000	26.312	18.545	0.000	24.355	17.159	0.000	29.488	20.798	0.000	28.872	20.393	0.000	23.357	16.493	0.000	27.017	19.041	0.000	30.924	21.743	0.000	29.160	20.459	0.000	26.349	18.435	0.000	31.537	22.116
	Total	0.000	5.569	2.923	0.000	5.510	2.888	0.000	5.305	2.780	0.000	6.309	3.304	0.000	5.125	2.682	0.000	6.177	3.230	0.000	6.169	3.223	0.000	6.086	3.176	0.000	6.499	3.388	0.000	7.227	3.764	0.000	6.715	3.496	0.000	7.430	3.867	0.000	8.505	4.405
Cervical cancer (C53)	0-19	0.000	0.000	0.000	0.000	0.000	0.000	0.000	0.000	0.000	0.000	0.000	0.000	0.000	0.000	0.000	0.000	0.000	0.000	0.000	0.000	0.000	0.000	0.000	0.000	0.000	0.000	0.000	0.000	0.000	0.000	0.000	0.000	0.000	0.000	0.000	0.000	0.000	0.000	0.000
	20-29	0.000	0.696	0.341	0.000	0.248	0.121	0.000	0.248	0.121	0.000	0.498	0.242	0.000	0.250	0.121	0.000	0.000	0.000	0.000	0.256	0.124	0.000	0.259	0.125	0.000	0.525	0.254	0.000	0.536	0.259	0.000	1.005	0.486	0.000	0.280	0.136	0.000	0.287	0.139
	30-39	0.000	3.162	1.550	0.000	3.221	1.590	0.000	2.484	1.227	0.000	4.033	1.992	0.000	3.356	1.657	0.000	3.786	1.867	0.000	2.267	1.116	0.000	3.585	1.758	0.000	3.034	1.481	0.000	2.437	1.187	0.000	2.791	1.357	0.000	2.962	1.438	0.000	3.672	1.775
	40-49	0.000	10.142	5.076	0.000	10.790	5.393	0.000	10.154	5.067	0.000	7.882	3.926	0.000	10.077	5.011	0.000	6.409	3.182	0.000	9.272	4.598	0.000	8.636	4.275	0.000	6.010	2.971	0.000	8.419	4.160	0.000	7.032	3.477	0.000	7.589	3.752	0.000	7.089	3.479
	50-59	0.000	13.783	7.320	0.000	13.591	7.154	0.000	14.294	7.510	0.000	14.173	7.429	0.000	16.179	8.452	0.000	12.705	6.610	0.000	13.738	7.118	0.000	11.984	6.184	0.000	11.268	5.788	0.000	13.215	6.758	0.000	16.040	8.176	0.000	13.024	6.620	0.000	13.627	6.846
	60-69	0.000	13.152	7.459	0.000	13.068	7.339	0.000	16.533	9.272	0.000	13.667	7.649	0.000	17.183	9.597	0.000	17.017	9.499	0.000	12.286	6.858	0.000	15.495	8.647	0.000	16.637	9.282	0.000	14.119	7.873	0.000	15.440	8.603	0.000	15.250	8.487	0.000	14.813	8.151
	70-79	0.000	15.084	9.555	0.000	16.914	10.645	0.000	10.550	6.613	0.000	15.510	9.683	0.000	17.369	10.804	0.000	13.291	8.234	0.000	11.765	7.255	0.000	14.701	9.030	0.000	14.034	8.592	0.000	12.464	7.609	0.000	14.145	8.634	0.000	15.452	9.437	0.000	13.331	8.112
	80≤	0.000	20.573	14.399	0.000	20.441	14.432	0.000	16.993	11.986	0.000	21.870	15.414	0.000	20.634	14.537	0.000	16.755	11.817	0.000	17.921	12.658	0.000	17.107	12.079	0.000	16.926	11.929	0.000	14.818	10.418	0.000	16.342	11.466	0.000	14.603	10.217	0.000	16.581	11.628
	Total	0.000	7.920	4.157	0.000	8.183	4.289	0.000	7.804	4.089	0.000	8.148	4.267	0.000	9.231	4.831	0.000	7.716	4.035	0.000	7.381	3.857	0.000	7.987	4.169	0.000	7.579	3.950	0.000	7.503	3.908	0.000	8.219	4.279	0.000	7.886	4.105	0.000	7.820	4.050
		2011			2012			2013			2014			2015			2016			2017			2018			2019			2020			2021			2022			2023
	Age	Male	Female	Total	Male	Female	Total	Male	Female	Total	Male	Female	Total	Male	Female	Total	Male	Female	Total	Male	Female	Total	Male	Female	Total	Male	Female	Total	Male	Female	Total	Male	Female	Total	Male	Female	Total	Male	Female	Total
Colorectal cancer (C18-21)	0-19	0.000	0.000	0.000	0.145	0.000	0.075	0.000	0.155	0.076	0.149	0.000	0.077	0.000	0.000	0.000	0.000	0.000	0.000	0.000	0.000	0.000	0.153	0.000	0.079	0.000	0.000	0.000	0.000	0.000	0.000	0.000	0.000	0.000	0.000	0.162	0.079	0.000	0.000	0.000
	20-29	0.891	0.232	0.568	1.181	0.248	0.726	1.575	0.497	1.050	0.236	0.747	0.485	0.709	0.500	0.607	0.238	0.252	0.245	0.240	0.767	0.496	0.728	1.035	0.877	0.000	0.263	0.127	0.251	0.268	0.259	1.285	0.548	0.929	0.526	0.280	0.407	0.540	0.574	0.557
	30-39	1.520	2.530	2.015	2.325	2.062	2.195	2.997	3.072	3.034	2.296	2.890	2.589	2.590	2.027	2.312	2.267	1.893	2.082	2.636	2.569	2.603	2.024	2.182	2.102	2.742	3.034	2.884	2.314	2.600	2.453	1.631	1.888	1.756	2.329	1.481	1.917	2.576	1.836	2.219
	40-49	11.548	9.066	10.306	10.784	8.392	9.588	12.898	6.917	9.913	10.954	9.028	9.994	9.968	9.111	9.542	10.272	6.943	8.619	10.534	6.921	8.742	10.615	8.507	9.571	9.376	7.161	8.281	8.972	5.868	7.438	10.001	7.927	8.976	12.453	8.490	10.493	10.499	7.351	8.954
	50-59	58.800	32.920	45.056	59.967	34.448	46.535	62.072	29.698	45.062	63.238	28.491	45.026	58.548	27.367	42.259	58.687	27.762	42.597	50.323	25.719	37.575	50.090	24.767	37.023	53.297	24.918	38.721	47.747	24.227	35.719	43.718	26.007	34.690	49.268	21.144	34.971	43.114	24.831	33.928
	60-69	162.980	62.200	105.825	157.989	68.493	107.725	149.094	68.053	103.646	152.495	69.343	105.958	158.543	62.444	104.867	150.666	66.024	103.420	148.241	66.023	102.347	153.278	64.696	103.842	159.282	57.198	102.329	148.003	67.658	103.203	159.030	67.906	108.255	152.923	70.238	106.906	142.198	62.766	98.489
	70-79	333.800	140.152	211.134	306.020	140.530	201.864	323.193	147.077	212.793	305.531	132.651	197.604	295.811	131.881	193.841	307.923	143.579	206.104	303.425	137.390	201.042	291.237	128.978	191.566	280.121	134.954	191.249	292.415	132.195	194.606	286.681	117.997	183.710	279.975	127.296	186.726	286.697	117.968	184.021
	80≤	510.638	286.630	353.862	529.866	287.231	358.559	513.114	271.538	342.712	505.833	267.561	337.898	473.462	277.033	335.071	473.189	258.359	321.667	484.503	251.224	319.731	484.558	271.075	333.812	454.556	242.176	304.878	431.008	237.731	295.115	436.224	231.036	292.265	400.044	224.758	277.407	448.783	239.288	301.870
	Total	59.848	42.406	50.693	59.541	43.721	51.248	60.822	43.292	51.637	60.633	42.598	51.189	60.196	42.391	50.879	60.777	43.111	51.538	60.266	42.438	50.950	60.691	43.102	51.511	60.642	41.146	50.480	59.318	42.134	50.368	60.460	41.014	50.335	59.656	41.564	50.239	59.328	40.802	49.733
Gallbladder cancer (C23-24)	0-19	0.000	0.000	0.000	0.000	0.000	0.000	0.000	0.000	0.000	0.000	0.000	0.000	0.151	0.000	0.077	0.000	0.000	0.000	0.000	0.000	0.000	0.000	0.000	0.000	0.000	0.000	0.000	0.000	0.000	0.000	0.000	0.000	0.000	0.000	0.000	0.000	0.000	0.000	0.000
	20-29	0.000	0.000	0.000	0.000	0.000	0.000	0.000	0.000	0.000	0.000	0.000	0.000	0.000	0.000	0.000	0.238	0.000	0.123	0.240	0.000	0.124	0.000	0.000	0.000	0.000	0.000	0.000	0.000	0.000	0.000	0.257	0.000	0.133	0.000	0.000	0.000	0.000	0.000	0.000
	30-39	0.365	0.000	0.186	0.188	0.000	0.095	0.383	0.392	0.387	0.197	0.202	0.199	0.204	0.000	0.104	0.000	0.437	0.215	0.000	0.680	0.335	0.450	0.234	0.344	0.229	0.479	0.351	0.000	0.000	0.000	0.000	0.000	0.000	0.000	0.494	0.240	0.234	0.000	0.121
	40-49	0.847	1.229	1.038	1.198	0.824	1.011	0.440	0.883	0.661	1.138	1.290	1.214	0.888	0.759	0.824	1.185	0.734	0.961	0.835	0.849	0.842	0.758	0.387	0.574	1.313	0.575	0.948	1.121	1.276	1.198	0.375	0.511	0.442	0.881	0.386	0.636	0.696	0.591	0.644
	50-59	4.546	4.684	4.619	5.384	5.248	5.312	4.763	4.857	4.812	4.460	4.628	4.548	4.300	3.931	4.107	3.912	3.137	3.509	5.668	4.633	5.131	5.452	5.273	5.360	4.693	1.825	3.220	4.775	3.618	4.183	3.886	2.803	3.334	3.960	3.218	3.583	4.739	3.937	4.336
	60-69	12.365	14.390	13.513	9.814	11.115	10.545	9.613	11.810	10.845	11.154	11.078	11.111	12.549	11.176	11.782	10.836	9.665	10.182	10.235	12.286	11.380	12.530	9.786	10.999	11.625	8.250	9.742	11.805	11.463	11.614	8.635	9.292	9.001	12.330	12.024	12.160	14.014	10.843	12.269
	70-79	26.429	28.491	27.735	25.177	29.860	28.124	27.802	29.374	28.787	24.754	24.285	24.462	23.931	27.467	26.130	26.890	26.178	26.449	25.339	20.938	22.625	25.596	21.954	23.359	24.279	20.762	22.126	17.758	16.430	16.947	22.165	14.517	17.496	20.782	22.258	21.684	21.006	17.348	18.780
	80≤	35.777	54.397	48.809	51.632	60.971	58.225	40.684	53.059	49.413	45.688	49.548	48.409	33.070	39.576	37.654	49.725	40.882	43.488	26.739	39.492	35.747	35.571	41.122	39.491	34.189	39.712	38.081	34.328	30.924	31.935	33.527	33.005	33.161	30.318	28.571	29.096	36.635	28.611	31.008
	Total	4.570	8.177	6.463	4.841	8.356	6.683	4.608	8.083	6.429	4.841	7.422	6.193	4.678	7.076	5.933	5.137	6.849	6.032	4.568	6.941	5.808	5.157	6.792	6.010	4.938	6.067	5.526	4.495	5.869	5.210	4.233	5.301	4.789	4.566	6.349	5.494	5.082	5.727	5.416
Hodgkin tumor (C81)	0-19	0.000	0.000	0.000	0.000	0.000	0.000	0.000	0.000	0.000	0.149	0.000	0.077	0.000	0.000	0.000	0.152	0.000	0.078	0.000	0.000	0.000	0.000	0.000	0.000	0.000	0.000	0.000	0.000	0.000	0.000	0.000	0.000	0.000	0.000	0.000	0.000	0.000	0.000	0.000
	20-29	0.445	0.232	0.341	0.472	0.248	0.363	0.236	0.497	0.363	0.472	0.249	0.363	0.236	0.250	0.243	0.476	0.252	0.368	0.000	0.256	0.124	0.000	0.259	0.125	0.000	0.263	0.127	0.000	0.000	0.000	0.000	0.274	0.133	0.263	0.000	0.136	0.000	0.000	0.000
	30-39	0.182	0.190	0.186	0.188	0.580	0.382	0.829	0.523	0.678	0.656	0.202	0.432	0.750	0.210	0.483	0.000	0.000	0.000	0.220	0.453	0.335	0.450	0.000	0.229	0.000	0.479	0.234	0.000	0.244	0.119	0.000	0.000	0.000	0.466	0.000	0.240	0.234	0.501	0.363
	40-49	0.847	0.461	0.654	0.449	0.225	0.337	0.220	0.221	0.220	0.213	0.215	0.214	0.410	0.621	0.515	0.724	0.401	0.564	0.193	0.196	0.194	0.379	0.387	0.383	0.188	0.192	0.190	0.374	0.000	0.189	0.375	0.384	0.379	0.189	0.193	0.191	0.190	0.394	0.290
	50-59	0.985	0.201	0.569	0.000	0.807	0.425	0.461	0.416	0.437	0.478	0.000	0.227	0.496	0.454	0.474	0.255	0.471	0.367	0.773	0.240	0.497	0.000	0.240	0.124	0.251	0.000	0.122	0.494	0.472	0.483	0.486	0.467	0.476	0.475	0.460	0.467	0.000	0.227	0.114
	60-69	0.608	0.232	0.395	0.289	0.451	0.380	0.848	0.221	0.497	0.823	0.216	0.483	0.795	0.629	0.702	0.516	0.408	0.456	0.938	0.608	0.754	0.772	1.223	1.024	1.041	0.619	0.805	0.529	0.629	0.585	0.720	0.643	0.677	0.276	0.440	0.367	0.561	0.458	0.504
	70-79	2.896	0.628	1.460	0.000	0.626	0.394	1.043	0.931	0.973	1.017	0.306	0.573	0.997	0.606	0.754	2.132	1.108	1.497	0.962	0.897	0.922	0.468	1.274	0.963	2.731	1.250	1.824	1.776	0.944	1.268	1.604	1.024	1.250	0.433	0.736	0.618	1.277	1.004	1.111
	80≤	3.659	0.000	1.098	2.539	1.057	1.493	1.245	1.040	1.101	2.448	1.025	1.445	4.839	1.015	2.145	1.203	0.503	0.709	1.197	2.323	1.992	1.186	1.480	1.394	1.166	0.000	0.344	3.433	0.483	1.359	1.130	1.923	1.686	0.000	0.952	0.666	1.145	0.975	1.026
	Total	0.675	0.229	0.441	0.254	0.433	0.348	0.457	0.395	0.425	0.521	0.203	0.355	0.565	0.408	0.483	0.481	0.341	0.408	0.374	0.459	0.419	0.289	0.510	0.404	0.417	0.334	0.374	0.417	0.305	0.359	0.365	0.465	0.417	0.258	0.288	0.274	0.259	0.382	0.323
Kidney cancer (C64-65)	0-19	0.288	0.152	0.222	0.000	0.000	0.000	0.147	0.311	0.227	0.149	0.000	0.077	0.151	0.000	0.077	0.304	0.000	0.156	0.153	0.161	0.157	0.000	0.000	0.000	0.000	0.000	0.000	0.153	0.162	0.157	0.000	0.486	0.236	0.000	0.000	0.000	0.000	0.000	0.000
	20-29	0.000	0.232	0.114	0.000	0.248	0.121	0.000	0.248	0.121	0.236	0.000	0.121	0.000	0.000	0.000	0.000	0.000	0.000	0.000	0.000	0.000	0.243	0.000	0.125	0.246	0.000	0.127	0.251	0.000	0.130	0.257	0.000	0.133	0.000	0.000	0.000	0.270	0.000	0.139
	30-39	0.000	0.190	0.093	0.942	0.193	0.573	0.191	0.196	0.194	0.525	0.403	0.465	0.409	0.000	0.207	0.708	0.801	0.754	0.439	0.453	0.446	0.225	0.234	0.229	0.609	0.240	0.429	0.231	0.487	0.356	0.233	0.000	0.120	0.699	0.247	0.479	0.234	0.250	0.242
	40-49	3.387	0.691	2.038	4.643	0.824	2.734	4.543	1.619	3.084	3.130	0.645	1.892	4.097	1.242	2.677	2.897	0.868	1.890	2.826	0.849	1.846	2.401	0.902	1.659	3.750	1.151	2.465	2.492	1.148	1.828	2.250	1.087	1.675	1.887	0.836	1.367	1.834	1.313	1.578
	50-59	16.367	4.416	10.020	12.262	3.499	7.650	9.833	4.580	7.073	12.425	4.339	8.187	11.412	3.780	7.425	11.737	3.608	7.508	12.023	3.514	7.614	12.608	4.953	8.658	13.240	3.809	8.396	10.702	4.562	7.562	10.687	4.828	7.700	10.772	4.137	7.399	10.243	2.271	6.238
	60-69	27.366	13.925	19.744	23.862	9.162	15.606	24.692	11.071	17.054	25.233	9.639	16.506	24.391	8.661	15.605	26.487	7.487	15.882	26.100	12.151	18.314	24.545	9.242	16.005	21.168	8.112	13.884	26.253	9.506	16.915	25.366	9.006	16.250	23.923	8.798	15.505	24.291	9.468	16.135
	70-79	37.652	21.578	27.470	51.417	15.661	28.913	46.915	19.652	29.825	46.796	19.387	29.685	45.203	18.177	28.392	38.695	19.130	26.574	39.452	19.741	27.297	43.389	19.405	28.657	37.936	18.647	26.128	42.915	17.752	27.554	37.330	20.473	27.040	40.986	17.843	26.852	45.701	13.148	25.892
	80≤	59.358	35.219	42.463	73.640	28.194	41.554	63.932	39.187	46.478	59.558	34.513	41.906	55.654	29.428	37.177	68.973	37.531	46.797	64.654	31.859	41.490	63.238	26.976	37.632	55.168	32.225	38.999	61.028	30.280	39.409	52.739	24.674	33.048	59.156	32.063	40.201	61.822	30.236	39.672
	Total	9.393	6.420	7.832	10.095	4.817	7.328	9.364	6.424	7.824	9.703	5.816	7.667	9.516	5.300	7.310	9.761	5.787	7.683	9.704	6.218	7.882	9.799	5.655	7.636	9.245	5.684	7.389	9.920	5.878	7.815	9.153	5.815	7.415	9.465	5.813	7.564	9.872	5.103	7.402
Larynx cancer (C32)	0-19	0.000	0.000	0.000	0.000	0.000	0.000	0.000	0.000	0.000	0.000	0.000	0.000	0.000	0.000	0.000	0.000	0.000	0.000	0.153	0.000	0.078	0.000	0.000	0.000	0.000	0.000	0.000	0.000	0.000	0.000	0.000	0.000	0.000	0.000	0.000	0.000	0.000	0.000	0.000
	20-29	0.000	0.000	0.000	0.000	0.000	0.000	0.000	0.000	0.000	0.000	0.000	0.000	0.000	0.000	0.000	0.000	0.000	0.000	0.000	0.000	0.000	0.000	0.000	0.000	0.000	0.000	0.000	0.000	0.000	0.000	0.000	0.000	0.000	0.000	0.000	0.000	0.000	0.000	0.000
	30-39	0.000	0.000	0.000	0.188	0.000	0.095	0.191	0.000	0.097	0.197	0.000	0.100	0.000	0.000	0.000	0.000	0.000	0.000	0.000	0.000	0.000	0.000	0.000	0.000	0.229	0.000	0.117	0.000	0.000	0.000	0.000	0.246	0.120	0.000	0.000	0.000	0.234	0.000	0.121
	40-49	5.851	0.691	3.269	4.943	0.974	2.959	4.543	0.957	2.754	4.125	0.430	2.284	2.390	0.414	1.407	3.556	0.534	2.055	2.055	0.588	1.328	1.832	0.000	0.925	2.750	0.192	1.485	2.991	0.191	1.607	1.625	0.000	0.822	2.138	0.000	1.081	1.012	0.197	0.612
	50-59	28.945	3.479	15.421	23.478	2.018	12.183	24.429	2.776	13.052	20.389	2.748	11.143	18.689	2.873	10.427	17.351	0.863	8.772	17.347	1.837	9.311	12.948	2.077	7.339	17.933	1.746	9.619	17.452	1.888	9.493	9.229	1.012	5.041	10.456	0.843	5.569	9.326	2.422	5.857
	60-69	32.028	3.404	15.795	32.137	2.253	15.353	33.174	3.986	16.805	28.524	3.884	14.734	28.810	4.889	15.449	28.723	4.356	15.122	30.535	4.456	15.978	32.441	4.349	16.763	36.958	3.025	18.027	32.772	5.312	17.460	27.165	4.575	14.577	31.836	4.546	16.648	26.907	2.443	13.446
	70-79	28.601	1.362	11.346	37.233	2.506	15.376	25.021	1.448	10.244	32.554	1.837	13.377	23.598	3.029	10.804	27.218	2.819	12.102	23.414	1.994	10.206	26.845	3.136	12.281	28.832	2.115	12.475	29.005	3.210	13.258	21.290	3.350	10.339	30.884	2.023	13.257	32.360	2.374	14.113
	80≤	19.108	2.964	7.809	17.775	2.467	6.967	30.720	3.121	11.252	28.555	2.563	10.236	18.955	1.015	6.315	23.659	2.011	8.390	21.950	2.987	8.556	22.528	1.974	8.014	25.642	2.604	9.406	19.071	1.450	6.681	19.212	0.961	6.407	17.007	0.952	5.775	29.003	3.414	11.058
	Total	10.332	1.290	5.586	10.264	1.067	5.443	10.117	1.341	5.519	9.480	1.268	5.179	8.269	1.456	4.704	8.725	1.198	4.789	8.516	1.330	4.761	8.430	1.313	4.716	10.078	1.050	5.373	9.396	1.438	5.251	6.865	1.207	3.919	8.313	1.002	4.508	7.925	1.147	4.415
Leukemia (C91-95)	0-19	0.962	1.063	1.011	1.064	0.765	0.919	0.883	0.621	0.756	1.192	0.315	0.765	1.606	1.272	1.444	1.620	1.337	1.482	1.933	0.645	1.306	0.612	0.646	0.628	1.836	1.077	1.467	0.459	0.323	0.393	0.460	0.648	0.551	0.153	0.486	0.315	1.139	0.657	0.905
	20-29	1.708	1.160	1.439	1.890	1.652	1.774	1.654	0.994	1.332	2.674	1.411	2.059	1.418	0.500	0.972	1.904	1.262	1.593	1.603	1.022	1.322	1.699	1.552	1.628	1.639	0.263	0.973	1.254	0.536	0.907	0.771	0.000	0.398	1.315	0.839	1.084	1.620	0.861	1.252
	30-39	1.155	1.012	1.085	1.382	0.966	1.177	1.530	1.177	1.356	2.230	1.748	1.992	2.317	1.538	1.933	1.275	1.310	1.292	0.879	1.738	1.302	1.799	1.715	1.758	1.523	0.958	1.247	1.388	1.219	1.306	1.553	0.739	1.157	0.699	0.987	0.839	1.405	1.001	1.210
	40-49	3.080	2.996	3.038	3.070	1.948	2.509	2.638	2.207	2.423	2.774	2.150	2.463	3.277	1.380	2.334	3.161	1.402	2.287	2.248	1.698	1.975	2.085	2.320	2.201	2.563	1.598	2.086	0.935	2.105	1.513	2.750	0.959	1.865	1.887	2.573	2.226	2.783	1.969	2.384
	50-59	8.790	7.628	8.173	10.244	6.257	8.145	8.835	5.412	7.036	8.602	4.700	6.557	9.427	7.333	8.333	5.614	4.470	5.019	6.183	3.914	5.007	6.304	5.752	6.019	6.453	3.968	5.176	4.281	5.349	4.827	5.262	3.971	4.604	6.416	4.214	5.296	5.198	4.694	4.945
	60-69	25.035	14.854	19.261	20.494	12.166	15.817	22.430	12.843	17.054	22.399	13.020	17.150	19.000	12.712	15.488	18.403	12.524	15.122	22.347	11.341	16.204	21.713	12.776	16.726	24.031	11.481	17.029	18.148	13.350	15.473	17.540	9.650	13.144	19.230	10.118	14.159	16.817	9.697	12.899
	70-79	48.875	29.748	36.759	51.417	25.893	35.352	49.000	32.684	38.772	48.831	26.020	34.590	55.672	31.809	40.829	45.582	28.897	35.245	48.272	26.920	35.105	48.540	28.030	35.941	47.041	24.991	33.542	47.947	20.207	31.012	38.059	23.637	29.255	33.049	20.327	25.279	37.327	24.379	29.448
	80≤	88.223	48.120	60.157	90.145	50.926	62.455	76.801	46.990	55.773	82.402	40.664	52.985	73.802	46.849	54.812	97.846	46.076	61.332	73.833	41.981	51.335	90.904	54.774	65.392	82.753	42.316	54.254	70.945	45.259	52.885	74.211	45.983	54.406	68.399	43.333	50.862	62.585	41.615	47.880
	Total	10.047	9.142	9.572	10.190	8.346	9.223	9.757	8.788	9.249	10.363	7.916	9.081	10.432	9.154	9.763	9.868	8.593	9.201	9.896	7.948	8.878	10.249	9.477	9.846	10.624	7.825	9.165	8.829	8.015	8.405	8.594	7.546	8.048	8.195	7.509	7.838	8.401	7.800	8.090
		2011			2012			2013			2014			2015			2016			2017			2018			2019			2020			2021			2022			2023
	Age	Male	Female	Total	Male	Female	Total	Male	Female	Total	Male	Female	Total	Male	Female	Total	Male	Female	Total	Male	Female	Total	Male	Female	Total	Male	Female	Total	Male	Female	Total	Male	Female	Total	Male	Female	Total	Male	Female	Total
Liver cancer (C22)	0-19	0.144	0.000	0.074	0.000	0.153	0.075	0.000	0.311	0.151	0.000	0.157	0.077	0.000	0.000	0.000	0.000	0.000	0.000	0.000	0.000	0.000	0.000	0.161	0.079	0.000	0.162	0.079	0.000	0.000	0.000	0.000	0.000	0.000	0.153	0.000	0.079	0.155	0.164	0.160
	20-29	0.223	0.000	0.114	0.000	0.496	0.242	0.236	0.000	0.121	0.000	0.249	0.121	0.000	0.250	0.121	0.238	0.000	0.123	0.000	0.000	0.000	0.000	0.000	0.000	0.492	0.525	0.508	0.000	0.000	0.000	0.000	0.548	0.265	0.526	0.000	0.271	0.270	0.000	0.139
	30-39	0.365	0.000	0.186	0.188	0.387	0.286	0.191	0.392	0.291	0.394	0.202	0.299	0.409	0.000	0.207	0.212	0.218	0.215	0.000	0.227	0.112	0.225	0.234	0.229	0.457	0.000	0.234	0.463	0.487	0.475	0.233	0.657	0.439	0.233	0.247	0.240	0.468	0.250	0.363
	40-49	2.772	0.691	1.730	2.322	1.424	1.873	2.638	0.221	1.432	2.561	0.215	1.392	3.004	0.897	1.956	1.646	0.734	1.193	0.835	1.110	0.971	1.390	0.580	0.989	1.250	0.703	0.980	0.810	0.574	0.693	0.813	0.831	0.822	1.006	1.158	1.081	1.644	0.394	1.031
	50-59	18.034	5.888	11.584	19.590	6.324	12.608	18.130	5.135	11.302	18.159	5.062	11.295	15.216	4.687	9.716	13.949	3.921	8.732	15.458	5.431	10.263	13.971	4.155	8.905	9.386	1.905	5.543	6.750	4.562	5.631	8.258	3.426	5.795	10.456	5.056	7.711	6.574	2.725	4.640
	60-69	33.245	8.819	19.393	36.563	7.510	20.246	36.001	11.514	22.269	44.798	8.920	24.718	35.880	12.154	22.628	39.214	9.938	22.872	36.335	8.776	20.952	41.881	11.145	24.728	39.560	10.037	23.089	35.767	12.162	22.605	38.318	10.293	22.702	36.621	9.825	21.708	40.174	12.675	25.042
	70-79	51.048	18.855	30.655	48.580	17.331	28.913	55.951	17.583	31.899	59.682	20.000	34.909	56.171	18.580	32.788	56.075	17.117	31.939	61.262	19.941	35.782	48.071	19.798	30.704	61.608	17.879	34.837	52.978	19.263	32.396	52.203	16.378	30.334	54.263	17.660	31.907	53.365	16.618	31.004
	80≤	56.105	29.639	37.583	53.325	30.661	37.324	51.477	25.316	33.024	56.294	26.995	35.644	61.300	26.384	36.700	67.369	26.137	38.288	71.039	32.191	43.600	56.914	24.344	33.915	59.053	30.598	38.999	59.502	27.059	36.691	54.245	20.828	30.800	59.896	23.174	34.204	44.649	22.433	29.070
	Total	10.912	5.359	7.998	11.398	5.461	8.286	11.742	5.411	8.425	13.299	5.419	9.172	12.041	5.747	8.747	12.399	5.222	8.646	12.614	5.983	9.149	12.078	5.694	8.746	12.376	5.537	8.812	10.926	6.095	8.410	11.237	5.153	8.069	11.802	5.545	8.545	11.321	5.375	8.241
Lung cancer (C33-34)	0-19	0.000	0.000	0.000	0.145	0.000	0.075	0.147	0.000	0.076	0.000	0.000	0.000	0.000	0.159	0.077	0.000	0.000	0.000	0.000	0.000	0.000	0.153	0.000	0.079	0.000	0.000	0.000	0.000	0.000	0.000	0.000	0.000	0.000	0.000	0.000	0.000	0.000	0.000	0.000
	20-29	0.223	0.232	0.227	0.709	0.496	0.605	0.236	0.248	0.242	0.236	0.249	0.242	0.236	0.000	0.121	0.000	0.252	0.123	0.240	0.256	0.248	0.243	0.259	0.250	0.246	0.263	0.254	0.502	0.000	0.259	0.257	0.274	0.265	0.526	0.280	0.407	0.270	0.000	0.139
	30-39	1.641	2.024	1.829	2.513	0.709	1.622	2.168	1.307	1.743	2.492	1.411	1.959	2.454	0.979	1.726	1.275	1.092	1.185	2.197	1.133	1.674	2.099	1.169	1.643	1.295	0.878	1.091	1.003	0.731	0.870	1.087	0.739	0.918	1.320	0.741	1.039	2.342	0.918	1.654
	40-49	31.103	21.974	26.534	31.004	19.631	25.319	25.942	19.131	22.543	24.325	20.206	22.273	23.487	13.804	18.672	17.120	12.150	14.652	17.214	14.104	15.672	15.417	9.924	12.698	14.001	8.312	11.189	12.087	7.782	9.960	10.501	6.265	8.407	11.069	7.461	9.285	11.258	7.351	9.341
	50-59	217.925	93.941	152.082	207.117	94.867	148.033	192.669	98.392	143.134	180.794	97.623	137.202	166.714	94.803	129.147	168.916	86.267	125.916	142.553	85.304	112.892	138.344	75.580	105.956	118.325	73.959	95.538	104.384	60.725	82.058	93.751	55.907	74.460	84.278	47.191	65.425	76.748	50.570	63.595
	60-69	400.963	147.455	257.193	413.349	157.714	269.777	391.490	152.934	257.709	384.711	163.431	260.870	381.068	172.944	264.821	397.305	171.527	271.278	393.718	178.086	273.352	387.401	181.449	272.463	364.023	180.257	261.500	342.346	187.598	256.058	327.594	180.986	245.903	314.680	180.361	239.926	337.276	177.302	249.247
	70-79	510.114	153.141	283.989	512.398	158.697	289.785	477.839	164.040	281.130	489.664	165.508	287.296	491.578	184.189	300.373	515.828	186.672	311.900	497.797	189.834	307.895	497.881	190.135	308.842	461.305	207.237	305.763	465.851	198.104	302.400	459.915	202.680	302.889	458.640	214.858	309.749	468.650	237.031	327.704
	80≤	418.755	149.243	230.132	467.230	168.462	256.291	427.595	171.315	246.821	474.015	171.881	261.071	421.034	173.188	246.418	422.662	169.223	243.909	441.401	174.230	252.691	426.063	168.106	243.913	428.137	170.239	246.380	427.957	160.742	240.078	398.553	160.540	231.563	398.565	165.711	235.652	440.387	180.767	258.322
	Total	117.290	56.831	85.557	122.089	60.240	89.669	115.040	61.224	86.844	116.085	63.443	88.517	114.159	65.960	88.936	118.371	65.119	90.524	115.407	67.396	90.320	114.299	66.152	89.171	106.812	67.742	86.448	103.129	65.805	83.691	98.800	64.681	81.036	96.258	65.311	80.150	100.350	68.651	83.933
Melanoma of the skin (C43)	0-19	0.144	0.000	0.074	0.000	0.000	0.000	0.000	0.000	0.000	0.000	0.000	0.000	0.000	0.000	0.000	0.000	0.000	0.000	0.000	0.000	0.000	0.000	0.000	0.000	0.000	0.000	0.000	0.000	0.000	0.000	0.000	0.000	0.000	0.000	0.000	0.000	0.000	0.000	0.000
	20-29	0.000	0.232	0.114	0.472	0.248	0.363	0.000	0.000	0.000	0.236	0.000	0.121	0.236	0.250	0.243	0.238	0.252	0.245	0.481	0.000	0.248	0.485	0.259	0.376	0.000	0.525	0.254	0.000	0.000	0.000	0.257	0.274	0.265	0.263	0.000	0.136	0.000	0.000	0.000
	30-39	1.216	1.138	1.178	1.131	1.031	1.082	1.467	0.784	1.130	0.984	1.411	1.195	1.091	0.839	0.966	0.921	1.092	1.005	0.952	0.680	0.818	0.825	0.935	0.879	0.457	0.719	0.585	0.231	0.487	0.356	1.009	0.739	0.878	0.466	0.741	0.599	0.703	0.250	0.484
	40-49	1.540	1.383	1.461	2.097	1.648	1.873	2.492	1.913	2.203	2.561	2.436	2.499	2.185	1.104	1.648	1.580	1.335	1.459	2.055	1.175	1.619	2.527	1.547	2.042	1.375	0.959	1.169	1.745	1.658	1.702	2.500	1.406	1.959	2.264	1.286	1.781	1.518	0.853	1.192
	50-59	5.607	2.007	3.695	7.477	2.960	5.100	5.378	2.082	3.646	4.779	2.748	3.714	5.954	2.268	4.028	4.763	2.666	3.672	4.637	1.757	3.145	3.748	2.557	3.133	3.687	1.746	2.690	4.116	2.832	3.459	3.886	2.024	2.937	3.960	3.218	3.583	3.822	3.180	3.499
	60-69	14.392	4.332	8.687	9.044	5.257	6.917	7.916	5.610	6.623	9.142	5.611	7.166	9.544	4.470	6.710	7.052	4.765	5.775	7.335	3.780	5.351	7.209	3.670	5.234	8.155	5.087	6.444	8.810	4.333	6.314	10.434	5.147	7.488	7.729	3.812	5.549	9.903	4.429	6.891
	70-79	18.464	10.265	13.270	20.567	10.649	14.325	18.071	8.895	12.319	16.616	10.000	12.486	17.948	8.280	11.935	22.955	7.854	13.599	18.603	8.774	12.542	14.983	9.409	11.559	17.299	6.344	10.592	15.686	9.820	12.105	18.082	8.934	12.497	19.050	6.254	11.235	20.154	8.583	13.113
	80≤	27.646	14.471	18.425	24.547	14.097	17.169	23.248	16.646	18.591	32.634	17.769	22.157	37.909	10.824	18.827	33.685	10.723	17.490	28.735	16.593	20.159	30.038	10.198	16.029	41.182	15.299	22.940	37.379	14.496	21.290	25.616	16.342	19.110	37.712	16.508	22.877	48.084	15.931	25.536
	Total	4.527	2.923	3.685	4.449	3.240	3.815	3.939	3.145	3.523	4.171	3.610	3.877	4.614	2.631	3.576	4.293	2.767	3.495	4.055	2.864	3.433	3.819	2.774	3.273	4.125	2.808	3.439	4.120	3.190	3.636	4.426	3.264	3.821	4.447	2.926	3.656	4.941	3.100	3.988
Multiple myeloma (C88+C90)	0-19	0.000	0.000	0.000	0.000	0.000	0.000	0.000	0.000	0.000	0.000	0.000	0.000	0.000	0.000	0.000	0.000	0.000	0.000	0.000	0.000	0.000	0.000	0.000	0.000	0.000	0.000	0.000	0.000	0.000	0.000	0.000	0.000	0.000	0.000	0.000	0.000	0.000	0.000	0.000
	20-29	0.000	0.000	0.000	0.000	0.000	0.000	0.000	0.000	0.000	0.000	0.000	0.000	0.000	0.000	0.000	0.000	0.000	0.000	0.000	0.000	0.000	0.000	0.000	0.000	0.000	0.000	0.000	0.000	0.000	0.000	0.000	0.000	0.000	0.000	0.000	0.000	0.000	0.000	0.000
	30-39	0.000	0.000	0.000	0.377	0.000	0.191	0.000	0.000	0.000	0.394	0.000	0.199	0.409	0.210	0.311	0.425	0.000	0.215	0.000	0.227	0.112	0.000	0.468	0.229	0.229	0.000	0.117	0.231	0.000	0.119	0.000	0.000	0.000	0.000	0.000	0.000	0.000	0.000	0.000
	40-49	1.001	0.000	0.500	0.225	0.674	0.449	1.026	0.221	0.624	0.000	0.860	0.428	0.751	0.414	0.583	0.856	0.401	0.630	0.835	0.392	0.615	0.379	0.580	0.479	0.188	0.192	0.190	0.374	0.702	0.536	1.188	0.384	0.790	0.881	0.386	0.636	0.506	0.197	0.354
	50-59	2.273	3.212	2.772	2.841	2.153	2.479	1.690	2.082	1.896	2.071	1.880	1.971	2.150	2.419	2.291	2.381	1.647	1.999	1.718	2.077	1.904	2.726	0.479	1.567	2.346	0.714	1.508	1.811	2.360	2.092	3.076	1.012	2.024	1.267	1.226	1.246	1.300	1.211	1.255
	60-69	7.298	5.725	6.406	8.275	6.459	7.255	7.540	4.429	5.795	8.045	6.474	7.166	7.247	6.007	6.554	7.740	3.948	5.623	10.747	5.131	7.612	5.664	5.573	5.613	5.205	5.087	5.139	6.519	4.893	5.612	7.916	3.574	5.496	6.441	6.012	6.202	7.101	5.650	6.303
	70-79	15.206	11.941	13.138	18.439	11.693	14.194	15.291	11.170	12.708	13.903	7.143	9.683	14.624	11.916	12.940	12.461	11.680	11.977	14.434	12.762	13.403	13.110	11.369	12.041	20.637	12.688	15.771	9.471	10.198	9.915	16.040	10.981	12.952	12.989	9.382	10.786	17.599	11.322	13.779
	80≤	14.636	11.333	12.324	14.389	11.806	12.566	20.342	11.791	14.310	8.974	11.960	11.079	17.745	13.530	14.776	21.253	12.063	14.772	24.744	11.283	15.236	19.762	12.008	14.286	19.814	13.020	15.026	26.318	12.080	16.307	17.705	10.254	12.477	14.789	11.905	12.771	19.081	12.680	14.592
	Total	2.480	2.875	2.688	2.871	2.942	2.908	2.686	2.595	2.638	2.383	2.593	2.493	2.739	3.155	2.956	2.841	2.660	2.746	3.327	3.001	3.157	2.546	2.862	2.711	3.003	2.926	2.963	2.547	2.895	2.728	3.244	2.482	2.848	2.477	2.787	2.638	2.973	2.969	2.971
Non-Hodgkin lymphoma (C82-86, C96)	0-19	0.288	0.152	0.222	0.532	0.306	0.422	0.147	0.000	0.076	0.696	0.000	0.357	0.151	0.159	0.155	0.304	0.160	0.234	0.153	0.000	0.078	0.306	0.161	0.236	0.153	0.162	0.157	0.306	0.000	0.157	0.153	0.000	0.079	0.000	0.000	0.000	0.311	0.164	0.239
	20-29	0.223	0.000	0.114	0.472	0.248	0.363	0.472	0.911	0.686	0.236	0.249	0.242	0.236	0.250	0.243	0.476	0.505	0.490	0.721	0.000	0.372	0.728	0.000	0.376	0.246	0.263	0.254	0.000	0.536	0.259	0.771	0.548	0.663	0.526	0.559	0.542	0.270	0.287	0.278
	30-39	1.216	0.190	0.713	1.634	0.709	1.177	0.893	0.196	0.549	1.115	0.202	0.664	0.954	0.210	0.587	1.417	0.218	0.826	0.732	0.907	0.818	1.124	1.091	1.108	1.295	0.878	1.091	1.003	0.487	0.752	0.854	0.246	0.559	0.466	0.494	0.479	0.468	0.751	0.605
	40-49	2.772	2.151	2.461	1.947	1.049	1.498	3.811	1.177	2.497	1.849	1.290	1.571	2.458	1.518	1.991	1.185	1.602	1.392	2.312	1.959	2.137	2.148	1.676	1.914	1.625	1.279	1.454	2.741	1.403	2.080	1.750	0.575	1.169	1.258	1.029	1.145	1.518	1.050	1.288
	50-59	6.668	3.881	5.188	6.281	3.768	4.958	8.758	3.192	5.833	7.327	5.496	6.367	8.270	3.478	5.766	5.103	2.823	3.917	7.042	3.195	5.049	7.326	4.634	5.937	5.531	2.698	4.076	6.586	3.304	4.907	6.153	4.672	5.398	5.545	2.758	4.128	5.963	2.725	4.336
	60-69	15.609	8.974	11.846	13.663	9.613	11.388	14.137	8.710	11.093	12.616	9.783	11.031	16.084	9.779	12.562	17.027	9.802	12.994	13.988	11.206	12.435	13.903	9.514	11.454	13.707	9.350	11.276	12.862	9.646	11.069	14.032	9.864	11.710	15.274	7.478	10.935	15.322	10.843	12.857
	70-79	32.584	14.874	21.365	33.687	21.716	26.153	29.192	17.583	21.915	30.858	17.347	22.423	31.575	19.590	24.120	31.153	17.519	22.706	26.943	22.732	24.346	23.411	19.994	21.312	23.976	19.993	21.538	31.668	16.241	22.251	31.205	16.378	22.154	28.575	13.245	19.212	23.276	18.444	20.336
	80≤	44.721	28.593	33.434	44.861	28.899	33.592	50.647	32.598	37.916	33.858	32.121	32.634	50.814	29.090	35.509	41.705	29.153	32.852	53.479	31.196	37.740	44.266	26.976	32.057	38.851	28.644	31.658	45.008	26.737	32.161	38.424	24.353	28.552	37.712	24.444	28.429	46.557	31.211	35.796
	Total	6.300	4.910	5.571	6.260	5.673	5.952	6.678	5.325	5.969	5.905	5.748	5.823	6.969	5.659	6.284	6.429	5.495	5.940	6.483	6.491	6.488	6.141	5.968	6.051	5.675	5.802	5.741	6.646	5.435	6.015	6.435	5.380	5.886	6.116	4.603	5.329	6.131	6.069	6.099
Oesophageal cancer (C15)	0-19	0.000	0.000	0.000	0.000	0.000	0.000	0.000	0.000	0.000	0.000	0.000	0.000	0.000	0.000	0.000	0.000	0.000	0.000	0.000	0.000	0.000	0.000	0.000	0.000	0.000	0.000	0.000	0.000	0.000	0.000	0.000	0.000	0.000	0.000	0.000	0.000	0.000	0.000	0.000
	20-29	0.000	0.000	0.000	0.000	0.248	0.121	0.000	0.000	0.000	0.000	0.000	0.000	0.000	0.000	0.000	0.238	0.000	0.123	0.000	0.000	0.000	0.000	0.000	0.000	0.000	0.000	0.000	0.000	0.000	0.000	0.000	0.000	0.000	0.000	0.000	0.000	0.000	0.000	0.000
	30-39	0.000	0.000	0.000	0.188	0.000	0.095	0.000	0.000	0.000	0.197	0.000	0.100	0.000	0.000	0.000	0.000	0.000	0.000	0.000	0.000	0.000	0.225	0.000	0.115	0.229	0.000	0.117	0.231	0.487	0.356	0.466	0.000	0.239	0.466	0.247	0.359	0.234	0.250	0.242
	40-49	3.695	1.152	2.423	3.744	0.225	1.985	3.664	0.662	2.166	2.276	0.215	1.249	3.277	0.414	1.853	2.831	0.200	1.525	1.413	0.522	0.971	2.275	0.580	1.436	1.875	0.192	1.043	1.308	0.000	0.662	1.500	0.192	0.853	1.447	0.193	0.827	2.024	0.000	1.031
	50-59	28.036	5.219	15.919	23.777	4.575	13.670	23.661	3.331	12.979	24.371	3.471	13.417	19.516	2.419	10.585	18.201	2.353	9.956	14.942	2.077	8.277	17.889	1.917	9.647	16.760	1.349	8.845	11.031	1.416	6.114	13.277	1.869	7.462	9.188	1.532	5.296	9.173	1.438	5.287
	60-69	31.826	6.499	17.462	28.288	6.008	15.775	38.829	4.576	19.620	30.901	6.618	17.311	34.819	5.448	18.414	37.323	4.356	18.921	34.629	4.321	17.711	32.612	4.213	16.763	35.743	5.500	18.870	30.658	6.291	17.071	26.805	5.147	14.737	24.843	5.132	13.873	26.160	4.887	14.454
	70-79	29.687	5.237	14.199	32.269	4.803	14.982	36.142	6.413	17.506	24.754	4.082	11.849	31.575	7.069	16.331	33.448	4.833	15.720	30.792	5.982	15.493	32.152	5.684	15.894	30.046	6.921	15.888	33.740	4.721	16.025	28.289	7.631	15.678	28.286	6.622	15.055	25.831	4.565	12.890
	80≤	15.043	5.056	8.053	28.355	6.696	13.063	27.814	5.028	11.742	16.317	6.834	9.634	23.794	6.934	11.916	18.446	5.026	8.981	24.345	8.297	13.010	32.409	4.112	12.428	22.145	5.371	10.323	18.690	7.087	10.532	21.472	5.447	10.229	18.856	8.571	11.660	20.226	8.616	12.084
	Total	9.846	2.446	5.962	9.682	2.288	5.806	11.094	2.026	6.343	9.203	2.158	5.514	9.878	2.204	5.862	10.081	1.705	5.701	9.147	2.033	5.430	9.810	1.744	5.601	9.619	2.013	5.654	8.379	2.048	5.082	7.982	2.126	4.933	7.129	2.202	4.564	7.244	1.902	4.478
		2011			2012			2013			2014			2015			2016			2017			2018			2019			2020			2021			2022			2023
	Age	Male	Female	Total	Male	Female	Total	Male	Female	Total	Male	Female	Total	Male	Female	Total	Male	Female	Total	Male	Female	Total	Male	Female	Total	Male	Female	Total	Male	Female	Total	Male	Female	Total	Male	Female	Total	Male	Female	Total
Ovarian cancer (C56)	0-19	0.000	0.152	0.074	0.000	0.000	0.000	0.000	0.000	0.000	0.000	0.000	0.000	0.000	0.159	0.077	0.000	0.000	0.000	0.000	0.000	0.000	0.000	0.000	0.000	0.000	0.000	0.000	0.000	0.000	0.000	0.000	0.162	0.079	0.000	0.000	0.000	0.000	0.000	0.000
	20-29	0.000	0.232	0.114	0.000	0.248	0.121	0.000	0.497	0.242	0.000	0.498	0.242	0.000	0.000	0.000	0.000	0.926	0.449	0.000	0.256	0.124	0.000	0.517	0.250	0.000	0.000	0.000	0.000	0.536	0.259	0.000	0.822	0.398	0.000	0.000	0.000	0.000	0.287	0.139
	30-39	0.000	0.696	0.341	0.000	0.838	0.414	0.000	1.634	0.807	0.000	1.748	0.863	0.000	1.328	0.656	0.000	1.238	0.610	0.000	1.133	0.558	0.000	1.013	0.497	0.000	0.240	0.117	0.000	1.787	0.870	0.000	0.739	0.359	0.000	0.741	0.359	0.000	1.168	0.565
	40-49	0.000	5.993	3.000	0.000	7.942	3.970	0.000	6.328	3.158	0.000	5.589	2.784	0.000	5.384	2.677	0.000	6.676	3.315	0.000	6.399	3.173	0.000	5.800	2.871	0.000	5.243	2.592	0.000	5.868	2.900	0.000	4.859	2.402	0.000	5.403	2.671	0.000	4.595	2.255
	50-59	0.000	14.319	7.604	0.000	14.667	7.720	0.000	20.539	10.792	0.000	16.632	8.717	0.000	14.667	7.662	0.000	14.587	7.589	0.000	19.329	10.015	0.000	12.623	6.514	0.000	16.982	8.722	0.000	11.799	6.034	0.000	15.573	7.938	0.000	14.403	7.321	0.000	15.746	7.911
	60-69	0.000	29.553	16.760	0.000	30.041	16.872	0.000	30.853	17.302	0.000	29.205	16.345	0.000	28.219	15.761	0.000	24.776	13.830	0.000	25.923	14.470	0.000	26.504	14.791	0.000	22.824	12.734	0.000	26.840	14.966	0.000	24.303	13.542	0.000	26.834	14.934	0.000	26.572	14.622
	70-79	0.000	45.879	29.062	0.000	42.180	26.547	0.000	43.027	26.972	0.000	43.265	27.010	0.000	47.663	29.648	0.000	44.101	27.322	0.000	43.670	26.929	0.000	45.279	27.814	0.000	39.602	24.245	0.000	42.869	26.170	0.000	37.409	22.836	0.000	37.894	23.144	0.000	36.340	22.114
	80≤	0.000	47.074	32.946	0.000	45.464	32.099	0.000	39.881	28.131	0.000	49.207	34.681	0.000	48.033	33.841	0.000	46.578	32.852	0.000	51.108	36.099	0.000	51.649	36.471	0.000	44.920	31.658	0.000	45.742	32.161	0.000	45.502	31.924	0.000	51.428	35.981	0.000	46.167	32.376
	Total	0.000	13.365	7.015	0.000	13.481	7.066	0.000	14.247	7.465	0.000	14.109	7.389	0.000	14.114	7.386	0.000	13.581	7.102	0.000	14.547	7.601	0.000	14.044	7.330	0.000	12.950	6.749	0.000	13.707	7.138	0.000	13.085	6.813	0.000	13.719	7.141	0.000	13.336	6.907
Pancreatic cancer (C25)	0-19	0.000	0.000	0.000	0.000	0.000	0.000	0.000	0.000	0.000	0.000	0.157	0.077	0.000	0.000	0.000	0.000	0.000	0.000	0.000	0.000	0.000	0.000	0.000	0.000	0.153	0.000	0.079	0.000	0.000	0.000	0.000	0.000	0.000	0.000	0.000	0.000	0.000	0.164	0.080
	20-29	0.000	0.232	0.114	0.472	0.000	0.242	0.000	0.248	0.121	0.236	0.000	0.121	0.000	0.250	0.121	0.238	0.252	0.245	0.240	0.000	0.124	0.243	0.000	0.125	0.246	0.000	0.127	0.251	0.000	0.130	0.257	0.000	0.133	0.000	0.000	0.000	0.000	0.287	0.139
	30-39	1.033	0.190	0.620	0.754	0.193	0.477	0.956	0.523	0.742	1.705	0.739	1.228	0.682	0.769	0.725	1.133	0.946	1.041	1.098	1.058	1.078	0.750	1.091	0.917	0.229	0.878	0.546	0.617	0.812	0.712	0.854	0.657	0.758	0.699	0.247	0.479	0.234	0.751	0.484
	40-49	6.775	3.995	5.384	6.440	4.046	5.244	6.009	3.385	4.700	5.121	2.866	3.998	5.052	2.623	3.844	7.375	4.139	5.768	5.395	3.918	4.663	4.676	3.738	4.211	4.875	3.325	4.109	6.604	3.955	5.295	6.876	2.557	4.741	4.151	4.116	4.134	5.060	2.100	3.607
	50-59	30.158	15.389	22.315	31.254	13.725	22.028	26.734	14.571	20.344	28.513	16.487	22.210	24.147	16.632	20.221	28.408	14.901	21.380	28.682	13.419	20.774	24.023	13.742	18.718	21.788	12.697	17.119	25.520	13.844	19.549	20.887	12.147	16.432	21.545	13.177	17.291	18.805	13.021	15.899
	60-69	60.611	34.968	46.068	54.266	35.598	43.782	56.923	38.972	46.856	58.877	33.664	44.767	59.741	33.806	45.255	62.090	40.431	50.000	64.482	40.370	51.023	71.232	36.562	51.883	60.034	42.486	50.244	60.435	35.507	46.535	51.811	39.886	45.166	64.040	37.978	49.536	60.915	42.607	50.841
	70-79	98.113	62.848	75.775	92.196	72.249	79.642	92.788	70.126	78.582	87.828	71.223	77.462	86.084	72.908	77.888	102.313	70.682	82.716	102.639	77.569	87.180	99.576	70.369	81.635	95.903	74.590	82.855	100.037	80.639	88.195	94.783	68.491	78.733	96.693	74.685	83.251	98.783	72.680	82.898
	80≤	97.574	83.339	87.611	125.272	119.827	121.427	126.203	102.997	109.834	120.747	108.665	112.231	129.859	99.448	108.433	120.302	114.268	116.046	134.895	111.176	118.141	120.151	109.220	112.432	114.999	106.766	109.196	114.427	102.437	105.997	125.066	92.286	102.068	110.179	104.125	105.943	127.460	105.014	111.719
	Total	19.872	17.367	18.557	20.147	20.259	20.206	20.033	19.939	19.984	20.395	20.167	20.276	20.161	20.055	20.106	22.544	21.882	22.198	23.216	22.368	22.773	22.905	21.208	22.019	21.023	22.316	21.697	22.355	22.116	22.230	20.841	20.512	20.670	21.655	22.071	21.872	21.744	22.334	22.049
Prostate cancer (C61)	0-19	0.000	0.000	0.000	0.000	0.000	0.000	0.000	0.000	0.000	0.000	0.000	0.000	0.000	0.000	0.000	0.000	0.000	0.000	0.000	0.000	0.000	0.000	0.000	0.000	0.000	0.000	0.000	0.000	0.000	0.000	0.000	0.000	0.000	0.000	0.000	0.000	0.000	0.000	0.000
	20-29	0.000	0.000	0.000	0.000	0.000	0.000	0.000	0.000	0.000	0.000	0.000	0.000	0.000	0.000	0.000	0.000	0.000	0.000	0.000	0.000	0.000	0.000	0.000	0.000	0.000	0.000	0.000	0.000	0.000	0.000	0.000	0.000	0.000	0.000	0.000	0.000	0.000	0.000	0.000
	30-39	0.000	0.000	0.000	0.000	0.000	0.000	0.000	0.000	0.000	0.000	0.000	0.000	0.000	0.000	0.000	0.000	0.000	0.000	0.000	0.000	0.000	0.000	0.000	0.000	0.229	0.000	0.117	0.000	0.000	0.000	0.000	0.000	0.000	0.000	0.000	0.000	0.000	0.000	0.000
	40-49	0.462	0.000	0.231	0.674	0.000	0.337	0.220	0.000	0.110	0.213	0.000	0.107	0.751	0.000	0.378	0.198	0.000	0.099	0.385	0.000	0.194	0.695	0.000	0.351	0.563	0.000	0.284	0.187	0.000	0.095	0.688	0.000	0.348	0.566	0.000	0.286	0.379	0.000	0.193
	50-59	7.880	0.000	3.695	8.524	0.000	4.037	8.911	0.000	4.229	9.876	0.000	4.700	11.081	0.000	5.292	6.464	0.000	3.101	7.557	0.000	3.642	7.496	0.000	3.628	6.536	0.000	3.179	6.586	0.000	3.218	8.258	0.000	4.048	6.495	0.000	3.193	5.810	0.000	2.891
	60-69	51.894	0.000	22.464	42.336	0.000	18.559	42.787	0.000	18.792	49.735	0.000	21.900	40.652	0.000	17.946	44.546	0.000	19.681	47.082	0.000	20.801	44.628	0.000	19.722	39.734	0.000	17.566	46.339	0.000	20.500	38.678	0.000	17.126	46.006	0.000	20.402	50.825	0.000	22.857
	70-79	153.867	0.000	56.400	139.003	0.000	51.517	145.610	0.000	54.333	160.735	0.000	60.390	143.585	0.000	54.271	161.996	0.000	61.631	166.467	0.000	63.817	157.324	0.000	60.685	157.511	0.000	61.082	148.279	0.000	57.759	151.361	0.000	58.965	150.379	0.000	58.534	166.057	0.000	65.007
	80≤	375.660	0.000	112.748	382.587	0.000	112.470	419.292	0.000	123.533	384.270	0.000	113.436	422.647	0.000	124.877	408.225	0.000	120.300	436.612	0.000	128.221	396.026	0.000	116.381	409.489	0.000	120.896	418.040	0.000	124.116	399.307	0.000	119.154	416.312	0.000	125.044	432.755	0.000	129.275
	Total	25.286	0.000	12.014	23.844	0.000	11.345	25.702	0.000	12.236	27.247	0.000	12.978	26.821	0.000	12.786	27.799	0.000	13.262	29.721	0.000	14.191	28.125	0.000	13.447	28.215	0.000	13.509	28.969	0.000	13.882	28.371	0.000	13.600	29.710	0.000	14.246	31.680	0.000	15.273
Stomach cancer (C16)	0-19	0.000	0.000	0.000	0.000	0.000	0.000	0.147	0.000	0.076	0.000	0.000	0.000	0.000	0.000	0.000	0.000	0.000	0.000	0.000	0.000	0.000	0.000	0.000	0.000	0.000	0.000	0.000	0.000	0.000	0.000	0.000	0.000	0.000	0.000	0.000	0.000	0.000	0.000	0.000
	20-29	0.000	0.464	0.227	0.709	0.248	0.484	0.236	0.497	0.363	0.000	0.249	0.121	0.236	0.500	0.364	0.000	0.505	0.245	0.240	0.256	0.248	0.243	0.000	0.125	0.492	0.000	0.254	0.251	0.000	0.130	0.000	0.548	0.265	0.526	0.280	0.407	0.270	0.000	0.139
	30-39	0.972	1.265	1.116	0.942	1.031	0.986	1.212	1.111	1.162	1.574	1.277	1.427	1.499	0.419	0.966	1.346	1.602	1.472	0.439	0.227	0.335	1.124	0.701	0.917	0.457	1.118	0.780	0.617	0.731	0.673	0.854	0.903	0.878	0.466	0.741	0.599	0.781	0.918	0.847
	40-49	6.621	5.071	5.845	5.991	4.346	5.169	4.983	3.973	4.479	5.548	2.150	3.855	7.783	3.589	5.698	4.214	3.605	3.912	3.340	2.873	3.108	3.665	2.320	2.999	4.000	3.197	3.603	4.486	2.679	3.593	4.125	1.790	2.971	2.138	2.830	2.480	3.795	2.494	3.157
	50-59	22.884	10.973	16.558	24.675	10.361	17.141	22.739	9.298	15.677	20.071	8.967	14.251	18.689	9.526	13.902	20.073	8.784	14.199	20.438	7.189	13.574	19.934	7.989	13.770	15.419	6.507	10.842	13.007	8.181	10.539	11.658	6.852	9.208	12.515	7.661	10.047	12.995	7.570	10.270
	60-69	52.908	22.745	35.802	48.301	20.428	32.647	48.064	18.600	31.541	44.615	19.710	30.676	39.768	17.462	27.309	48.502	18.378	31.687	43.500	17.282	28.865	41.538	16.446	27.535	42.683	16.499	28.075	40.349	17.334	27.515	36.519	16.726	25.490	41.405	15.690	27.094	31.392	15.577	22.689
	70-79	103.905	46.298	67.414	115.954	47.818	73.071	96.610	41.579	62.113	86.810	44.489	60.390	87.746	41.402	58.919	92.803	38.664	59.261	83.073	42.673	58.161	79.911	39.007	54.785	74.962	36.334	51.314	71.920	31.916	47.499	67.952	34.990	47.831	68.406	29.249	44.491	72.100	26.114	44.116
	80≤	166.689	87.523	111.284	174.365	88.460	113.714	179.341	84.270	112.280	185.200	87.137	116.085	146.797	75.431	96.518	165.215	75.732	102.102	144.473	71.683	93.060	131.218	72.703	89.899	121.992	55.987	75.474	120.530	57.661	76.327	117.532	60.242	77.338	116.834	55.872	74.182	112.196	61.448	76.607
	Total	20.157	14.272	17.068	21.206	14.067	17.464	20.033	13.032	16.365	19.236	13.509	16.237	18.190	12.580	15.254	19.874	12.665	16.105	18.070	12.279	15.044	17.524	12.025	14.654	16.673	10.878	13.652	16.063	10.821	13.333	15.093	11.067	12.997	15.549	10.317	12.826	14.932	10.236	12.500
Testicular cancer (C62)	0-19	0.000	0.000	0.000	0.000	0.000	0.000	0.000	0.000	0.000	0.000	0.000	0.000	0.151	0.000	0.077	0.000	0.000	0.000	0.000	0.000	0.000	0.000	0.000	0.000	0.000	0.000	0.000	0.000	0.000	0.000	0.000	0.000	0.000	0.000	0.000	0.000	0.155	0.000	0.080
	20-29	1.039	0.000	0.530	1.417	0.000	0.726	1.181	0.000	0.605	0.944	0.000	0.485	0.473	0.000	0.243	1.587	0.000	0.817	1.523	0.000	0.785	0.890	0.000	0.459	1.475	0.000	0.762	0.752	0.000	0.389	0.771	0.000	0.398	0.526	0.000	0.271	0.810	0.000	0.417
	30-39	2.674	0.000	1.364	1.382	0.000	0.700	0.829	0.000	0.420	2.755	0.000	1.394	0.886	0.000	0.449	1.558	0.000	0.790	1.611	0.000	0.818	1.649	0.000	0.841	1.676	0.000	0.858	1.003	0.000	0.514	1.087	0.000	0.559	1.320	0.000	0.679	1.562	0.000	0.807
	40-49	1.001	0.000	0.500	1.348	0.000	0.674	1.759	0.000	0.881	1.707	0.000	0.857	1.229	0.000	0.618	0.856	0.000	0.431	1.670	0.000	0.842	1.769	0.000	0.893	1.375	0.000	0.695	0.685	0.000	0.347	1.750	0.000	0.885	1.258	0.000	0.636	1.771	0.000	0.902
	50-59	1.364	0.000	0.640	0.224	0.000	0.106	0.461	0.000	0.219	1.593	0.000	0.758	1.902	0.000	0.908	1.021	0.000	0.490	0.773	0.000	0.372	0.511	0.000	0.247	1.508	0.000	0.734	1.646	0.000	0.804	0.729	0.000	0.357	0.713	0.000	0.350	1.529	0.000	0.761
	60-69	0.608	0.000	0.263	0.577	0.000	0.253	0.565	0.000	0.248	0.549	0.000	0.242	0.884	0.000	0.390	0.516	0.000	0.228	0.256	0.000	0.113	1.116	0.000	0.493	0.781	0.000	0.345	0.969	0.000	0.429	0.270	0.000	0.119	0.828	0.000	0.367	0.841	0.000	0.378
	70-79	1.629	0.000	0.597	0.000	0.000	0.000	1.043	0.000	0.389	1.356	0.000	0.510	0.997	0.000	0.377	0.492	0.000	0.187	0.962	0.000	0.369	0.936	0.000	0.361	0.000	0.000	0.000	0.888	0.000	0.346	1.750	0.000	0.682	1.299	0.000	0.506	0.852	0.000	0.333
	80≤	1.220	0.000	0.366	2.539	0.000	0.746	0.000	0.000	0.000	2.448	0.000	0.723	1.210	0.000	0.357	1.203	0.000	0.355	1.197	0.000	0.352	2.371	0.000	0.697	2.331	0.000	0.688	1.144	0.000	0.340	1.130	0.000	0.337	2.218	0.000	0.666	2.290	0.000	0.684
	Total	1.129	0.000	0.537	0.773	0.000	0.368	0.743	0.000	0.354	1.255	0.000	0.598	0.874	0.000	0.417	0.844	0.000	0.402	0.941	0.000	0.450	0.984	0.000	0.471	1.015	0.000	0.486	0.781	0.000	0.374	0.838	0.000	0.402	0.818	0.000	0.392	1.092	0.000	0.526
Thyroid cancer (C73)	0-19
	20-29
	30-39
	40-49
	50-59
	60-69
	70-79
	80≤
	Total
Other	0-18	1.010	0.911	0.961	1.161	1.020	1.093	1.276	1.087	1.184	1.391	0.944	1.174	1.456	0.901	1.186	0.557	0.855	0.702	1.323	1.128	1.228	0.917	0.646	0.785	2.091	0.592	1.362	1.327	0.809	1.075	1.278	0.648	0.972	1.483	0.324	0.920	0.881	0.547	0.718
	19-29	2.079	0.696	1.401	2.283	1.157	1.734	1.102	1.242	1.171	2.359	1.660	2.019	2.126	0.500	1.336	1.508	0.926	1.225	1.763	0.511	1.156	2.832	1.294	2.087	2.950	1.575	2.285	1.588	1.161	1.382	1.028	0.548	0.796	2.017	0.559	1.310	1.170	0.861	1.020
	30-39	1.945	2.467	2.201	2.388	2.255	2.322	3.061	1.438	2.260	2.230	2.016	2.125	2.522	2.307	2.416	3.471	1.675	2.585	2.783	2.191	2.492	2.924	2.650	2.789	2.894	1.916	2.417	2.391	2.031	2.216	1.631	1.888	1.756	2.096	1.975	2.037	1.718	1.919	1.815
	40-49	6.390	6.838	6.614	7.788	6.594	7.191	6.595	6.107	6.352	5.619	5.446	5.533	4.916	4.555	4.737	6.058	5.741	5.901	4.175	5.028	4.598	5.560	5.864	5.711	6.251	4.220	5.247	6.230	4.656	5.453	5.563	3.644	4.614	5.912	5.853	5.883	5.060	4.660	4.864
	50-59	28.188	17.664	22.599	23.104	15.811	19.266	24.660	16.306	20.271	21.345	15.258	18.155	22.659	16.405	19.392	20.328	13.881	16.974	22.156	11.342	16.553	20.530	13.742	17.027	16.592	13.887	15.203	17.535	13.215	15.326	13.763	13.860	13.812	18.218	10.955	14.526	14.524	13.172	13.845
	60-69	58.279	31.487	43.085	50.033	33.570	40.787	52.494	32.845	41.475	43.152	27.982	34.662	42.685	32.409	36.945	43.084	27.839	34.575	45.547	31.054	37.457	41.881	27.251	33.717	47.195	28.805	36.935	47.837	29.426	37.571	42.546	31.165	36.204	48.122	29.107	37.539	41.108	30.925	35.505
	70-79	83.812	71.962	76.305	87.764	62.017	71.559	71.415	59.886	64.188	77.315	58.060	65.295	71.626	54.934	61.243	63.126	57.794	59.822	59.338	54.637	56.439	69.298	54.296	60.083	69.651	55.077	60.729	73.104	59.110	64.561	69.118	52.764	59.135	74.901	55.370	62.972	77.919	53.962	63.341
	80≤	124.000	110.363	114.456	118.077	124.584	122.671	129.109	115.135	119.252	109.325	110.031	109.823	116.147	108.073	110.459	114.287	101.199	105.056	100.572	103.211	102.436	113.828	107.410	109.296	102.178	99.442	100.250	119.385	87.297	96.824	113.011	91.966	98.246	105.742	92.220	96.282	106.471	98.511	100.889
	Total	19.830	20.501	20.182	19.045	20.577	19.848	18.876	19.910	19.418	17.395	18.938	18.203	17.487	19.278	18.424	16.884	18.511	17.735	16.744	18.623	17.726	17.556	18.934	18.275	17.945	18.624	18.299	18.610	18.541	18.574	16.802	18.326	17.595	18.640	18.351	18.490	17.192	19.012	18.135

## Sheet: S Tab 4 STAND INC&MORT ESP1976
Incidence rate per 100,000 persons ESP 1976	2011			2012			2013			2014			2015			2016			2017			2018			2019			2020			2021			2022			2023
	rate	95%C		rate	95%C		rate	95%C		rate	95%C		rate	95%C		rate	95%C		rate	95%C		rate	95%C		rate	95%C		rate	95%C		rate	95%C		rate	95%C		rate	95%C
All sites excl. non-melanoma (C00-97)	509.076	504.659	513.493	484.35	480.029	488.67	492.587	488.225	496.95	485.828	481.49	490.167	479.587	475.271	483.903	481.067	476.738	485.396	463.397	459.142	467.652	452.2	447.994	456.406	447.469	443.284	451.653	395.425	391.486	399.364	397.651	393.693	401.61	424.814	420.718	428.91	436.309	432.138	440.48
Bladder cancer (C67)	22.725	21.789	23.661	23.222	22.274	24.17	21.989	21.065	22.913	22.422	21.487	23.356	21.882	20.958	22.806	20.731	19.83	21.631	20.757	19.854	21.659	19.713	18.833	20.593	20.077	19.189	20.965	17.4	16.572	18.227	17.662	16.826	18.498	18.491	17.635	19.347	18.76	17.894	19.627
Breast cancer (C50)	64.15	62.578	65.721	59.806	58.285	61.327	60.31	58.781	61.84	60.61	59.074	62.146	59.805	58.278	61.333	61.226	59.678	62.773	59.138	57.615	60.661	59.526	57.997	61.055	57.607	56.102	59.111	51.124	49.705	52.543	55.161	53.684	56.638	59.495	57.959	61.031	62.415	60.834	63.996
Cancer of brain and CNS (C70-72)	11.875	11.199	12.552	11.377	10.713	12.04	11.411	10.746	12.077	11.307	10.644	11.971	10.256	9.624	10.889	9.745	9.128	10.363	9.99	9.363	10.616	9.612	8.998	10.227	8.984	8.39	9.579	8.354	7.78	8.928	8.266	7.694	8.838	8.05	7.485	8.615	7.843	7.282	8.403
Cancer of lip, oral cavity and pharynx (C00-14)	22.498	21.567	23.429	21.209	20.303	22.115	21.119	20.213	22.024	20.453	19.561	21.345	19.821	18.942	20.701	20.263	19.373	21.154	17.934	17.095	18.773	17.101	16.281	17.92	17.539	16.708	18.369	14.785	14.022	15.548	14.554	13.796	15.313	15.287	14.508	16.065	14.745	13.977	15.514
Cancer of the corpus uteri (C54)	11.297	10.637	11.957	10.489	9.852	11.126	10.696	10.051	11.34	11.263	10.601	11.925	11.424	10.757	12.092	12.496	11.797	13.195	11.049	10.39	11.707	11.849	11.167	12.532	11.97	11.284	12.656	11.09	10.429	11.751	11.223	10.557	11.889	12.815	12.102	13.528	12.973	12.252	13.694
Cervical cancer (C53)	10.142	9.517	10.767	9.258	8.659	9.856	9.378	8.774	9.981	9.693	9.078	10.307	9.68	9.065	10.294	9.808	9.189	10.428	7.885	7.329	8.441	7.613	7.066	8.16	6.92	6.398	7.441	6.9	6.379	7.421	6.767	6.25	7.285	7.303	6.765	7.841	7.211	6.674	7.749
Colorectal cancer (C18-21)	73.795	72.11	75.48	69.817	68.173	71.46	71.19	69.528	72.852	68.743	67.107	70.378	67.292	65.672	68.912	67.506	65.881	69.131	66.052	64.443	67.662	64.207	62.619	65.795	67.077	65.454	68.701	58.655	57.135	60.174	59.292	57.761	60.823	64.145	62.55	65.739	63.159	61.569	64.749
Gallbladder cancer (C23-24)	4.692	4.267	5.117	4.737	4.308	5.165	4.712	4.284	5.139	4.717	4.288	5.145	4.668	4.241	5.094	4.324	3.912	4.735	4.158	3.754	4.562	4.032	3.634	4.43	3.57	3.195	3.945	3.702	3.32	4.084	3.294	2.933	3.655	3.828	3.438	4.218	3.699	3.314	4.083
Hodgkin tumor (C81)	2.816	2.487	3.145	2.533	2.22	2.847	2.247	1.951	2.542	2.84	2.507	3.172	2.379	2.074	2.683	2.575	2.257	2.892	2.12	1.832	2.409	2.452	2.141	2.762	2.078	1.792	2.363	2.136	1.846	2.426	2.366	2.06	2.672	2.324	2.02	2.627	2.133	1.841	2.425
Kidney cancer (C64-65)	16.836	16.03	17.641	16.89	16.081	17.699	16.398	15.6	17.196	16.413	15.614	17.213	16.463	15.662	17.265	16.29	15.492	17.089	15.473	14.694	16.252	15.609	14.825	16.392	15.448	14.669	16.227	12.891	12.179	13.604	12.412	11.711	13.113	13.961	13.217	14.706	14.672	13.906	15.439
Larynx cancer (C32)	8.474	7.903	9.045	7.38	6.845	7.914	7.503	6.963	8.043	7.175	6.646	7.703	6.562	6.056	7.068	7.008	6.484	7.532	5.906	5.425	6.388	5.778	5.301	6.254	5.145	4.695	5.594	4.837	4.4	5.273	4.94	4.498	5.382	4.341	3.926	4.756	4.482	4.059	4.906
Leukemia (C91-95)	16.104	15.316	16.892	15.431	14.658	16.204	16.538	15.737	17.339	15.993	15.204	16.782	15.227	14.456	15.998	15.043	14.276	15.81	15.513	14.732	16.293	14.32	13.569	15.07	14.483	13.729	15.238	12.572	11.869	13.276	12.396	11.696	13.097	13.676	12.939	14.412	13.573	12.835	14.31
Liver cancer (C22)	8.257	7.693	8.821	8.192	7.629	8.755	7.671	7.125	8.217	7.63	7.085	8.176	8.278	7.71	8.846	7.862	7.307	8.417	7.846	7.291	8.4	7.509	6.965	8.052	7.416	6.876	7.956	6.343	5.843	6.843	6.648	6.135	7.16	6.675	6.16	7.189	7.073	6.54	7.605
Lung cancer (C33-34)	82.415	80.634	84.196	78.206	76.467	79.946	75.851	74.135	77.566	76.051	74.33	77.771	74.34	72.638	76.043	73.155	71.464	74.847	72.818	71.128	74.508	69.519	67.866	71.171	65.175	63.575	66.775	57.448	55.944	58.952	57.315	55.81	58.82	59.166	57.634	60.697	60.098	58.547	61.649
Melanoma of the skin (C43)	17.225	16.41	18.039	17.159	16.344	17.974	18.236	17.395	19.078	18.704	17.851	19.557	20.457	19.563	21.35	19.921	19.039	20.804	19.455	18.581	20.329	18.669	17.812	19.525	19.119	18.252	19.986	16.362	15.559	17.165	18.009	17.165	18.853	20.355	19.457	21.254	20.728	19.817	21.639
Multiple myeloma (C88+C90)	4.141	3.742	4.541	4.436	4.022	4.851	4.406	3.993	4.82	4.677	4.25	5.103	4.448	4.032	4.865	4.176	3.772	4.581	4.64	4.213	5.066	4.673	4.244	5.101	4.365	3.951	4.78	3.5	3.129	3.871	3.768	3.382	4.154	3.958	3.562	4.354	4.4	3.98	4.82
Non-Hodgkin lymphoma (C82-86, C96)	12.569	11.873	13.265	12.129	11.443	12.814	14.013	13.276	14.751	13.106	12.392	13.82	12.68	11.976	13.383	13.418	12.693	14.143	12.843	12.133	13.553	13.37	12.646	14.095	14.795	14.032	15.558	15.016	14.247	15.785	13.967	13.223	14.71	14.906	14.137	15.675	15.078	14.301	15.856
Oesophageal cancer (C15)	5.058	4.616	5.499	5.399	4.942	5.856	4.976	4.537	5.416	5.337	4.881	5.793	4.792	4.36	5.225	4.838	4.402	5.273	4.242	3.834	4.65	4.353	3.939	4.766	4.282	3.872	4.692	3.991	3.595	4.388	3.837	3.448	4.227	3.609	3.231	3.988	3.626	3.245	4.007
Other	33.086	31.957	34.215	30.334	29.251	31.418	31.259	30.158	32.361	30.38	29.293	31.468	31.077	29.975	32.178	30.698	29.602	31.794	29.003	27.936	30.07	27.705	26.662	28.748	26.302	25.285	27.319	20.115	19.225	21.005	19.063	18.194	19.931	19.413	18.536	20.29	21.959	21.022	22.897
Ovarian cancer (C56)	9.183	8.589	9.778	9.104	8.511	9.698	9.315	8.713	9.916	8.619	8.04	9.199	9.084	8.488	9.679	9.002	8.408	9.595	8.416	7.841	8.991	8.357	7.784	8.931	7.971	7.412	8.531	7.736	7.184	8.288	7.962	7.401	8.524	7.4	6.858	7.942	7.83	7.27	8.39
Pancreatic cancer (C25)	14.875	14.118	15.632	14.63	13.877	15.382	15.726	14.945	16.507	15.031	14.266	15.795	15.028	14.262	15.794	15.811	15.025	16.598	15.61	14.827	16.393	15.307	14.532	16.083	15.018	14.25	15.787	15.039	14.269	15.809	14.208	13.458	14.957	14.547	13.787	15.306	15.142	14.364	15.921
Prostate cancer (C61)	28.685	27.634	29.736	25.775	24.776	26.774	30.399	29.313	31.485	28.423	27.371	29.475	27.704	26.664	28.744	27.569	26.531	28.608	27.026	25.996	28.056	26.229	25.214	27.244	27.52	26.48	28.56	22.467	21.526	23.408	22.641	21.695	23.587	26.896	25.864	27.929	30.789	29.678	31.899
Stomach cancer (C16)	15.021	14.26	15.781	14.179	13.438	14.92	13.972	13.236	14.709	12.74	12.035	13.444	12.935	12.225	13.646	12.477	11.779	13.176	12.11	11.42	12.799	11.045	10.387	11.704	10.421	9.781	11.061	9.405	8.797	10.014	9.762	9.141	10.384	9.46	8.848	10.073	9.045	8.444	9.647
Testicular cancer (C62)	6.751	6.241	7.261	6.368	5.871	6.864	5.576	5.111	6.042	5.991	5.508	6.474	6.126	5.637	6.615	6.358	5.859	6.857	5.744	5.269	6.219	6.191	5.698	6.685	5.483	5.019	5.947	5.948	5.464	6.433	5.115	4.665	5.565	5.433	4.969	5.898	5.178	4.723	5.634
Thyroid cancer (C73)	5.843	5.368	6.317	5.795	5.321	6.269	6.74	6.228	7.251	6.709	6.198	7.22	6.884	6.366	7.403	7.988	7.429	8.547	7.055	6.529	7.581	6.924	6.402	7.445	7.892	7.335	8.449	6.907	6.385	7.429	6.403	5.899	6.906	8.44	7.862	9.019	8.705	8.115	9.296
Males	2011			2012			2013			2014			2015			2016			2017			2018			2019			2020			2021			2022			2023
	rate	95%C		rate	95%C		rate	95%C		rate	95%C		rate	95%C		rate	95%C		rate	95%C		rate	95%C		rate	95%C		rate	95%C		rate	95%C		rate	95%C		rate	95%C
All sites excl. non-melanoma (C00-97)	607.35	600.354	614.346	575.256	568.434	582.079	580.788	573.925	587.651	571.343	564.529	578.157	558.121	551.38	564.862	554.993	548.264	561.723	539.296	532.656	545.936	517.062	510.56	523.564	514.685	508.201	521.17	446.472	440.427	452.517	441.482	435.459	447.505	469.949	463.729	476.17	486.881	480.537	493.225
Bladder cancer (C67)	38.113	36.355	39.87	39.323	37.535	41.112	36.778	35.046	38.51	38.124	36.36	39.889	36.12	34.4	37.839	33.816	32.151	35.482	34.568	32.883	36.253	33.043	31.396	34.691	32.518	30.884	34.152	28.218	26.695	29.741	28.817	27.275	30.359	30.467	28.879	32.054	30.644	29.049	32.239
Breast cancer (C50)	0	0	0	0	0	0	0	0	0	0	0	0	0	0	0	0	0	0	0	0	0	0	0	0	0	0	0	0	0	0	0	0	0	0	0	0	0	0	0
Cancer of brain and CNS (C70-72)	14.164	13.092	15.236	12.835	11.813	13.857	13.625	12.571	14.679	13.207	12.168	14.246	11.963	10.974	12.953	11.877	10.89	12.864	11.549	10.575	12.523	11.171	10.213	12.13	10.619	9.685	11.553	10.22	9.304	11.137	8.932	8.073	9.79	9.438	8.554	10.321	10.023	9.111	10.935
Cancer of lip, oral cavity and pharynx (C00-14)	37.93	36.177	39.684	35.486	33.787	37.185	35.05	33.36	36.741	33.665	32.006	35.323	31.942	30.326	33.559	33.967	32.298	35.636	29.27	27.719	30.821	27.748	26.238	29.258	28.268	26.745	29.792	24.714	23.289	26.14	23.11	21.73	24.491	24.476	23.053	25.899	23.232	21.843	24.621
Cancer of the corpus uteri (C54)	0	0	0	0	0	0	0	0	0	0	0	0	0	0	0	0	0	0	0	0	0	0	0	0	0	0	0	0	0	0	0	0	0	0	0	0	0	0	0
Cervical cancer (C53)	0	0	0	0	0	0	0	0	0	0	0	0	0	0	0	0	0	0	0	0	0	0	0	0	0	0	0	0	0	0	0	0	0	0	0	0	0	0	0
Colorectal cancer (C18-21)	100.765	97.908	103.622	95.089	92.308	97.869	96.791	93.983	99.6	93.609	90.844	96.374	91.816	89.075	94.556	92.548	89.794	95.302	90.983	88.25	93.717	86.196	83.536	88.857	92.233	89.482	94.983	78.758	76.215	81.302	80.258	77.686	82.831	86	83.333	88.666	85.507	82.843	88.171
Gallbladder cancer (C23-24)	4.214	3.629	4.798	4.933	4.3	5.567	4.914	4.281	5.547	5.167	4.517	5.817	4.583	3.971	5.196	4.467	3.862	5.073	4.481	3.874	5.088	4.396	3.795	4.997	3.756	3.201	4.312	4.157	3.573	4.742	3.537	2.997	4.078	4.376	3.774	4.978	4.146	3.559	4.733
Hodgkin tumor (C81)	3.024	2.529	3.519	2.48	2.031	2.93	2.368	1.929	2.808	3.247	2.732	3.762	2.115	1.699	2.531	3.094	2.59	3.597	2.223	1.796	2.651	2.451	2.002	2.899	1.912	1.516	2.309	2.354	1.914	2.794	2.617	2.153	3.082	2.526	2.069	2.983	1.935	1.534	2.336
Kidney cancer (C64-65)	22.555	21.203	23.907	23.359	21.98	24.737	22.127	20.783	23.47	22.281	20.932	23.631	22.46	21.104	23.815	22.753	21.387	24.119	20.873	19.564	22.183	21.232	19.911	22.553	20.598	19.298	21.899	17.023	15.84	18.206	17.244	16.051	18.437	19.819	18.539	21.099	19.897	18.611	21.182
Larynx cancer (C32)	16.324	15.173	17.474	14.244	13.168	15.321	14.275	13.196	15.354	13.681	12.624	14.739	12.509	11.497	13.521	13.454	12.404	14.505	11.509	10.537	12.482	11.237	10.276	12.198	9.93	9.027	10.833	9.432	8.551	10.312	9.49	8.605	10.375	8.403	7.57	9.237	8.481	7.642	9.321
Leukemia (C91-95)	19.691	18.428	20.955	19.431	18.173	20.688	20.335	19.048	21.623	19.28	18.025	20.535	19.714	18.443	20.984	18.286	17.061	19.511	19.595	18.326	20.864	18.326	17.098	19.553	18.568	17.333	19.802	15.265	14.145	16.386	14.765	13.662	15.869	16.146	14.991	17.302	17.134	15.941	18.327
Liver cancer (C22)	12.895	11.873	13.918	12.077	11.086	13.069	12.093	11.1	13.086	11.85	10.866	12.835	12.56	11.546	13.574	12.171	11.172	13.17	11.999	11.006	12.992	11.674	10.695	12.654	11.827	10.842	12.813	9.093	8.228	9.957	9.828	8.928	10.729	9.69	8.795	10.586	10.296	9.372	11.221
Lung cancer (C33-34)	122.002	118.858	125.145	113.4	110.364	116.437	106.885	103.934	109.836	107.975	105.005	110.944	103.078	100.174	105.981	100.554	97.683	103.425	99.741	96.879	102.603	94.308	91.525	97.091	86.223	83.563	88.882	76.802	74.291	79.314	74.838	72.353	77.322	76.04	73.533	78.547	75.649	73.143	78.155
Melanoma of the skin (C43)	19.681	18.418	20.944	17.939	16.731	19.147	19.716	18.448	20.984	20.342	19.052	21.631	21.732	20.399	23.066	21.098	19.783	22.414	21.221	19.901	22.542	19.175	17.92	20.43	20.361	19.068	21.654	17.48	16.281	18.679	18.273	17.045	19.501	20.729	19.42	22.039	22.984	21.602	24.365
Multiple myeloma (C88+C90)	4.325	3.733	4.918	4.511	3.906	5.117	4.97	4.334	5.607	5.35	4.688	6.011	4.819	4.191	5.447	4.526	3.916	5.135	5.16	4.509	5.812	5.402	4.736	6.069	4.596	3.981	5.21	3.737	3.182	4.291	4.245	3.653	4.836	5.015	4.371	5.659	5.01	4.365	5.655
Non-Hodgkin lymphoma (C82-86, C96)	13.947	12.883	15.01	13.456	12.41	14.502	14.928	13.824	16.031	14.136	13.061	15.211	14.713	13.616	15.81	14.411	13.324	15.498	14.472	13.381	15.562	14.181	13.101	15.26	16.249	15.094	17.404	15.716	14.579	16.852	15.517	14.386	16.649	16.514	15.345	17.683	16.54	15.368	17.712
Oesophageal cancer (C15)	9.362	8.491	10.233	9.914	9.016	10.812	9.071	8.211	9.931	9.883	8.984	10.782	8.974	8.117	9.831	9.011	8.151	9.871	8.005	7.194	8.817	8.23	7.407	9.052	7.992	7.182	8.802	7.307	6.532	8.082	6.852	6.1	7.604	6.431	5.701	7.16	6.589	5.849	7.329
Other	35.721	34.019	37.422	33.197	31.553	34.84	33.875	32.213	35.537	33.676	32.017	35.334	34.272	32.597	35.947	33.824	32.158	35.489	31.787	30.171	33.404	31.151	29.551	32.751	29.902	28.336	31.469	21.952	20.609	23.296	20.063	18.777	21.35	20.687	19.379	21.995	25.04	23.598	26.482
Ovarian cancer (C56)	0	0	0	0	0	0	0	0	0	0	0	0	0	0	0	0	0	0	0	0	0	0	0	0	0	0	0	0	0	0	0	0	0	0	0	0	0	0	0
Pancreatic cancer (C25)	18.432	17.21	19.655	18.125	16.911	19.34	18.768	17.53	20.005	17.929	16.718	19.139	17.92	16.708	19.131	18.388	17.16	19.616	18.956	17.707	20.204	18.17	16.948	19.392	18.047	16.83	19.265	18.1	16.88	19.32	17.128	15.939	18.316	16.097	14.944	17.251	17.598	16.389	18.807
Prostate cancer (C61)	73.781	71.336	76.226	66.13	63.81	68.449	76.921	74.417	79.425	72.121	69.694	74.548	69.735	67.347	72.124	69.194	66.812	71.576	67.36	65.008	69.713	65.314	62.998	67.631	67.815	65.456	70.174	55.108	52.98	57.236	55.805	53.659	57.95	66.349	64.006	68.691	75.659	73.153	78.165
Stomach cancer (C16)	21.405	20.088	22.723	20.277	18.993	21.561	20.065	18.786	21.344	17.714	16.511	18.917	18.358	17.132	19.584	17.818	16.609	19.027	17.163	15.975	18.35	15.02	13.909	16.131	14.975	13.866	16.084	12.753	11.729	13.777	13.587	12.528	14.646	12.858	11.827	13.89	12.21	11.203	13.217
Testicular cancer (C62)	13.547	12.499	14.595	12.766	11.747	13.786	11.128	10.175	12.08	11.932	10.944	12.919	12.235	11.234	13.236	12.711	11.69	13.732	11.405	10.437	12.374	12.256	11.252	13.259	10.895	9.949	11.841	11.745	10.762	12.727	10.073	9.162	10.985	10.726	9.784	11.668	10.156	9.238	11.075
Thyroid cancer (C73)	2.809	2.332	3.287	2.548	2.093	3.003	3.092	2.59	3.594	2.66	2.193	3.126	3.52	2.983	4.056	3.912	3.346	4.479	3.802	3.243	4.361	3.113	2.607	3.619	4.057	3.48	4.634	3.355	2.83	3.881	3.491	2.955	4.028	3.489	2.952	4.026	4.364	3.762	4.967
Females	2011			2012			2013			2014			2015			2016			2017			2018			2019			2020			2021			2022			2023
	rate	95%C		rate	95%C		rate	95%C		rate	95%C		rate	95%C		rate	95%C		rate	95%C		rate	95%C		rate	95%C		rate	95%C		rate	95%C		rate	95%C		rate	95%C
All sites excl. non-melanoma (C00-97)	450.423	444.686	456.16	429.908	424.285	435.532	441.035	435.331	446.74	435.806	430.126	441.486	435.344	429.659	441.03	440.031	434.304	445.757	420.065	414.46	425.67	416.677	411.087	422.267	410.054	404.504	415.604	368.38	363.111	373.65	377.551	372.205	382.897	404.569	399.028	410.111	413.726	408.081	419.37
Bladder cancer (C67)	12.632	11.669	13.594	12.355	11.399	13.31	12.14	11.191	13.088	11.686	10.754	12.618	11.937	10.993	12.88	11.837	10.896	12.779	11.176	10.26	12.092	10.609	9.715	11.502	11.387	10.46	12.314	9.541	8.691	10.39	9.904	9.036	10.771	10.046	9.172	10.921	10.461	9.561	11.36
Breast cancer (C50)	113.523	110.638	116.408	105.964	103.167	108.76	107.519	104.698	110.34	107.807	104.977	110.637	107.065	104.24	109.889	110.082	107.213	112.951	106.485	103.659	109.312	107.547	104.703	110.391	104.206	101.404	107.008	93.022	90.37	95.673	100.466	97.705	103.228	108.44	105.567	111.313	114.203	111.233	117.173
Cancer of brain and CNS (C70-72)	10.111	9.249	10.972	10.455	9.576	11.334	9.601	8.757	10.444	9.864	9.008	10.72	9.045	8.223	9.866	7.926	7.155	8.696	8.839	8.024	9.653	8.401	7.605	9.196	7.779	7.013	8.545	6.824	6.106	7.543	7.783	7.014	8.551	6.924	6.197	7.65	6.069	5.384	6.754
Cancer of lip, oral cavity and pharynx (C00-14)	9.937	9.083	10.791	9.273	8.446	10.101	9.467	8.63	10.305	9.7	8.85	10.549	9.819	8.963	10.675	8.953	8.134	9.771	8.495	7.696	9.294	8.295	7.505	9.085	8.491	7.691	9.291	6.763	6.048	7.479	7.422	6.671	8.173	7.202	6.461	7.942	7.684	6.913	8.455
Cancer of the corpus uteri (C54)	19.848	18.641	21.055	18.532	17.362	19.702	18.953	17.768	20.138	20.025	18.805	21.245	20.429	19.194	21.663	22.368	21.074	23.662	19.826	18.606	21.046	21.445	20.175	22.716	21.638	20.36	22.915	20.149	18.914	21.383	20.405	19.16	21.65	23.378	22.043	24.713	23.934	22.574	25.294
Cervical cancer (C53)	19.059	17.876	20.241	17.514	16.376	18.651	17.752	16.606	18.899	18.401	17.232	19.571	18.46	17.287	19.634	18.749	17.564	19.933	15.046	13.983	16.109	14.426	13.384	15.468	13.143	12.147	14.138	13.227	12.227	14.228	12.862	11.874	13.851	13.92	12.89	14.95	13.793	12.76	14.826
Colorectal cancer (C18-21)	55.673	53.652	57.694	52.757	50.784	54.731	53.767	51.771	55.762	51.925	49.961	53.889	50.543	48.602	52.484	49.972	48.039	51.906	48.91	46.993	50.826	48.995	47.074	50.915	48.96	47.038	50.881	44.492	42.658	46.326	44.726	42.883	46.569	48.669	46.744	50.595	47.236	45.326	49.147
Gallbladder cancer (C23-24)	4.971	4.367	5.575	4.575	3.994	5.156	4.391	3.821	4.962	4.243	3.682	4.805	4.505	3.925	5.085	4.265	3.7	4.831	3.847	3.309	4.384	3.797	3.262	4.332	3.203	2.711	3.694	3.4	2.893	3.907	3.149	2.659	3.638	3.242	2.745	3.739	3.296	2.791	3.801
Hodgkin tumor (C81)	2.618	2.18	3.057	2.427	2.004	2.85	1.892	1.517	2.266	2.283	1.871	2.695	2.225	1.818	2.633	1.835	1.464	2.206	1.746	1.384	2.108	2.372	1.95	2.795	1.804	1.435	2.172	1.682	1.326	2.039	1.832	1.459	2.205	1.956	1.57	2.342	1.967	1.577	2.357
Kidney cancer (C64-65)	12.626	11.663	13.588	12.253	11.301	13.204	12.094	11.148	13.041	12.056	11.109	13.003	11.893	10.951	12.835	11.231	10.314	12.148	11.403	10.478	12.329	11.064	10.151	11.976	11.316	10.393	12.24	9.486	8.639	10.333	8.493	7.689	9.296	8.816	7.996	9.636	10.072	9.189	10.954
Larynx cancer (C32)	2.483	2.056	2.91	1.814	1.448	2.18	2.059	1.669	2.45	1.911	1.534	2.288	1.707	1.35	2.064	1.727	1.367	2.086	1.29	0.978	1.601	1.3	0.987	1.613	1.321	1.006	1.637	1.123	0.832	1.415	1.219	0.915	1.524	1.161	0.864	1.459	1.223	0.915	1.53
Leukemia (C91-95)	13.671	12.669	14.672	12.611	11.646	13.576	13.953	12.936	14.97	13.715	12.705	14.724	12.111	11.161	13.061	12.848	11.867	13.828	12.52	11.55	13.489	11.35	10.426	12.274	11.462	10.532	12.392	10.44	9.552	11.329	10.542	9.647	11.437	11.848	10.897	12.798	10.827	9.912	11.742
Liver cancer (C22)	4.721	4.132	5.31	4.843	4.245	5.441	4.501	3.923	5.078	4.544	3.963	5.126	5.166	4.545	5.787	4.75	4.154	5.346	4.771	4.173	5.37	3.888	3.347	4.429	4.242	3.676	4.808	4.089	3.532	4.645	3.895	3.351	4.439	4.563	3.973	5.153	4.561	3.967	5.155
Lung cancer (C33-34)	54.532	52.532	56.532	52.951	50.974	54.928	54.053	52.052	56.054	53.464	51.471	55.458	53.979	51.973	55.984	53.362	51.364	55.36	53.645	51.639	55.652	51.448	49.48	53.416	50.256	48.309	52.202	43.815	41.995	45.635	44.852	43.007	46.698	47.241	45.344	49.138	49.055	47.108	51.002
Melanoma of the skin (C43)	15.938	14.857	17.02	17.33	16.199	18.461	17.95	16.797	19.104	18.311	17.144	19.478	20.763	19.519	22.007	20.095	18.868	21.321	18.922	17.73	20.114	19.298	18.093	20.503	19.237	18.033	20.442	16.261	15.152	17.37	18.953	17.753	20.153	21.159	19.89	22.429	20.015	18.771	21.259
Multiple myeloma (C88+C90)	4.038	3.494	4.582	4.4	3.83	4.97	4.056	3.507	4.604	4.073	3.523	4.624	4.083	3.531	4.635	3.91	3.369	4.451	4.342	3.771	4.913	4.198	3.636	4.761	4.217	3.653	4.781	3.275	2.777	3.773	3.457	2.944	3.969	3.176	2.684	3.668	3.965	3.412	4.519
Non-Hodgkin lymphoma (C82-86, C96)	11.502	10.583	12.42	11.074	10.17	11.978	13.34	12.345	14.334	12.389	11.429	13.349	11.174	10.261	12.086	12.745	11.769	13.722	11.546	10.615	12.477	12.866	11.882	13.85	13.626	12.613	14.64	14.567	13.518	15.617	12.87	11.882	13.859	13.806	12.781	14.832	14.077	13.033	15.12
Oesophageal cancer (C15)	1.759	1.4	2.118	1.912	1.536	2.288	1.763	1.402	2.125	1.628	1.28	1.976	1.444	1.116	1.772	1.552	1.211	1.892	1.348	1.03	1.666	1.236	0.931	1.541	1.388	1.065	1.712	1.386	1.062	1.71	1.461	1.128	1.794	1.403	1.076	1.73	1.259	0.947	1.571
Other	31.471	29.952	32.991	28.44	26.99	29.889	30.033	28.542	31.525	28.401	26.948	29.854	29.201	27.726	30.677	28.995	27.522	30.468	27.445	26.009	28.88	25.382	24	26.765	24.042	22.696	25.389	18.912	17.716	20.108	18.428	17.245	19.611	18.621	17.43	19.813	19.91	18.669	21.151
Ovarian cancer (C56)	16.465	15.366	17.565	16.507	15.403	17.611	16.828	15.712	17.945	15.55	14.475	16.625	16.553	15.442	17.664	16.471	15.36	17.581	15.333	14.26	16.406	15.353	14.277	16.428	14.685	13.632	15.737	14.321	13.28	15.362	14.743	13.685	15.802	13.696	12.674	14.717	14.584	13.522	15.646
Pancreatic cancer (C25)	12.067	11.126	13.008	11.653	10.725	12.58	13.362	12.367	14.357	12.613	11.645	13.582	12.656	11.684	13.627	13.702	12.689	14.715	13.053	12.063	14.043	13.032	12.041	14.022	12.413	11.445	13.38	12.631	11.653	13.608	11.851	10.902	12.8	13.258	12.253	14.263	13.181	12.172	14.191
Prostate cancer (C61)	0	0	0	0	0	0	0	0	0	0	0	0	0	0	0	0	0	0	0	0	0	0	0	0	0	0	0	0	0	0	0	0	0	0	0	0	0	0	0
Stomach cancer (C16)	10.901	10.006	11.795	10.106	9.242	10.97	9.852	8.998	10.707	9.097	8.274	9.919	9.115	8.291	9.94	8.796	7.984	9.607	8.33	7.539	9.12	8.127	7.345	8.909	7.038	6.309	7.766	6.831	6.112	7.549	7.147	6.411	7.884	6.837	6.115	7.559	6.674	5.956	7.392
Testicular cancer (C62)	0	0	0	0	0	0	0	0	0	0	0	0	0	0	0	0	0	0	0	0	0	0	0	0	0	0	0	0	0	0	0	0	0	0	0	0	0	0	0
Thyroid cancer (C73)	8.49	7.701	9.279	8.656	7.857	9.456	9.984	9.124	10.844	10.31	9.434	11.185	9.892	9.033	10.751	11.758	10.82	12.696	10.13	9.257	11.002	10.501	9.611	11.39	11.593	10.658	12.528	10.275	9.393	11.156	9.173	8.338	10.008	12.953	11.959	13.946	12.927	11.928	13.927
Mortality rate per 100,000 persons ESP 1976	2011			2012			2013			2014			2015			2016			2017			2018			2019			2020			2021			2022			2023
	rate	95%C		rate	95%C		rate	95%C		rate	95%C		rate	95%C		rate	95%C		rate	95%C		rate	95%C		rate	95%C		rate	95%C		rate	95%C		rate	95%C		rate	95%C
All sites excl. non-melanoma (C00-97)	239.069	236.038	242.1	239.115	236.076	242.154	233.576	230.568	236.584	230.83	227.836	233.825	228.172	225.191	231.152	225.941	222.97	228.911	222.383	219.432	225.334	218.795	215.866	221.724	212.112	209.228	214.997	207.346	204.491	210.201	199.744	196.936	202.552	198.072	195.272	200.872	201.943	199.102	204.784
Bladder cancer (C67)	6.254	5.763	6.745	6.538	6.035	7.041	5.924	5.445	6.404	5.832	5.356	6.309	6.207	5.714	6.699	6.112	5.623	6.601	6.162	5.67	6.654	6.242	5.746	6.737	6.377	5.876	6.877	6.225	5.73	6.72	6.428	5.924	6.932	5.92	5.435	6.404	6.506	5.995	7.016
Breast cancer (C50)	15.439	14.668	16.21	15.001	14.239	15.763	15.173	14.406	15.941	14.814	14.054	15.573	15.228	14.457	15.999	15.171	14.401	15.942	14.444	13.691	15.196	14.186	13.439	14.933	14.349	13.598	15.1	14.324	13.573	15.075	14.182	13.433	14.931	13.721	12.984	14.459	14.212	13.457	14.966
Cancer of brain and CNS (C70-72)	4.526	4.109	4.944	4.879	4.445	5.314	4.961	4.522	5.4	4.902	4.465	5.338	5.196	4.746	5.647	4.889	4.452	5.327	4.797	4.363	5.231	5.121	4.673	5.57	4.461	4.042	4.88	4.73	4.299	5.162	4.547	4.123	4.971	4.33	3.916	4.745	5.023	4.574	5.471
Cancer of lip, oral cavity and pharynx (C00-14)	12.551	11.856	13.246	12.677	11.976	13.378	11.723	11.049	12.398	11.964	11.281	12.646	11.923	11.241	12.605	11.1	10.441	11.759	10.462	9.821	11.103	10.148	9.516	10.779	10.048	9.419	10.676	9.201	8.599	9.803	8.611	8.028	9.195	7.745	7.19	8.299	7.824	7.264	8.383
Cancer of the corpus uteri (C54)	2.061	1.779	2.343	1.937	1.663	2.211	1.846	1.578	2.113	2.192	1.9	2.484	1.717	1.458	1.976	2.024	1.743	2.306	2.046	1.762	2.329	2.029	1.746	2.311	2.1	1.813	2.388	2.266	1.967	2.564	2.181	1.887	2.474	2.387	2.079	2.695	2.748	2.417	3.08
Cervical cancer (C53)	3.374	3.013	3.734	3.409	3.046	3.772	3.282	2.925	3.639	3.315	2.956	3.675	3.747	3.365	4.13	3.069	2.723	3.416	2.979	2.637	3.321	3.141	2.789	3.492	2.921	2.582	3.26	2.967	2.625	3.308	3.253	2.894	3.612	3.049	2.701	3.397	3.019	2.671	3.367
Colorectal cancer (C18-21)	34.837	33.678	35.995	34.798	33.637	35.958	34.686	33.526	35.847	33.89	32.742	35.039	33.086	31.95	34.223	33.123	31.985	34.262	32.214	31.089	33.338	32.214	31.089	33.338	31.487	30.375	32.6	30.991	29.886	32.096	30.935	29.829	32.041	30.875	29.769	31.982	30.164	29.066	31.263
Gallbladder cancer (C23-24)	4.351	3.942	4.76	4.365	3.954	4.776	4.176	3.773	4.579	3.98	3.587	4.374	3.804	3.419	4.189	3.75	3.367	4.133	3.723	3.341	4.105	3.773	3.388	4.158	3.345	2.983	3.708	3.243	2.885	3.6	2.865	2.528	3.201	3.349	2.984	3.713	3.334	2.969	3.7
Hodgkin tumor (C81)	0.38	0.259	0.501	0.299	0.191	0.407	0.358	0.24	0.476	0.302	0.193	0.41	0.386	0.263	0.508	0.339	0.224	0.454	0.313	0.202	0.424	0.291	0.184	0.398	0.267	0.164	0.369	0.249	0.15	0.348	0.293	0.186	0.401	0.22	0.126	0.313	0.228	0.132	0.323
Kidney cancer (C64-65)	5.678	5.21	6.145	5.158	4.712	5.605	5.414	4.956	5.873	5.242	4.791	5.694	4.957	4.517	5.397	5.081	4.635	5.527	5.195	4.743	5.646	5.037	4.592	5.481	4.853	4.417	5.29	5.04	4.595	5.486	4.813	4.376	5.249	4.763	4.328	5.197	4.628	4.197	5.058
Larynx cancer (C32)	4.607	4.186	5.029	4.301	3.893	4.709	4.346	3.935	4.756	3.982	3.588	4.376	3.609	3.234	3.985	3.562	3.189	3.935	3.536	3.164	3.909	3.367	3.003	3.73	3.909	3.517	4.301	3.827	3.439	4.215	2.744	2.415	3.074	3.152	2.798	3.506	3.001	2.654	3.348
Leukemia (C91-95)	6.921	6.405	7.438	6.551	6.047	7.054	6.453	5.952	6.954	6.353	5.856	6.851	6.754	6.241	7.268	6.159	5.668	6.65	5.914	5.433	6.396	6.383	5.882	6.884	5.984	5.499	6.469	5.275	4.82	5.731	4.968	4.525	5.411	4.93	4.488	5.372	5.18	4.725	5.636
Liver cancer (C22)	5.842	5.368	6.317	6.015	5.532	6.498	6.03	5.546	6.514	6.428	5.928	6.929	5.996	5.512	6.48	5.774	5.299	6.249	6.033	5.546	6.519	5.788	5.311	6.265	5.595	5.126	6.064	5.284	4.827	5.74	5.148	4.697	5.6	5.485	5.018	5.951	5.249	4.791	5.708
Lung cancer (C33-34)	65.729	64.139	67.32	67.03	65.42	68.641	64.254	62.675	65.833	64.334	62.751	65.916	63.466	61.893	65.04	63.495	61.919	65.071	62.196	60.634	63.758	60.686	59.142	62.23	57.932	56.423	59.44	55.193	53.718	56.667	52.935	51.488	54.382	51.809	50.376	53.242	53.812	52.345	55.28
Melanoma of the skin (C43)	2.702	2.38	3.025	2.818	2.488	3.149	2.524	2.211	2.837	2.732	2.406	3.059	2.507	2.195	2.82	2.413	2.105	2.72	2.303	2.003	2.604	2.248	1.951	2.545	2.205	1.911	2.5	2.337	2.034	2.641	2.503	2.188	2.817	2.339	2.034	2.644	2.476	2.161	2.791
Multiple myeloma (C88+C90)	1.91	1.639	2.181	2.026	1.746	2.306	1.777	1.514	2.04	1.695	1.438	1.952	1.955	1.679	2.232	1.779	1.515	2.042	2.009	1.728	2.29	1.696	1.438	1.954	1.791	1.525	2.056	1.691	1.432	1.949	1.766	1.501	2.03	1.604	1.352	1.856	1.761	1.495	2.026
Non-Hodgkin lymphoma (C82-86, C96)	3.999	3.606	4.391	4.195	3.792	4.598	4.171	3.768	4.573	4.042	3.645	4.438	4.239	3.832	4.645	3.925	3.533	4.317	4.244	3.836	4.652	4.057	3.658	4.456	3.695	3.313	4.076	3.871	3.48	4.261	3.804	3.416	4.192	3.363	2.998	3.728	3.828	3.436	4.219
Oesophageal cancer (C15)	4.851	4.419	5.284	4.518	4.1	4.937	4.866	4.432	5.301	4.276	3.868	4.684	4.348	3.936	4.76	4.197	3.791	4.602	3.841	3.453	4.229	4.023	3.626	4.421	4.011	3.614	4.409	3.486	3.115	3.856	3.438	3.069	3.807	3.089	2.739	3.439	3.053	2.703	3.402
Other	14.642	13.891	15.393	14.114	13.374	14.853	13.675	12.946	14.404	12.658	11.956	13.36	12.654	11.951	13.356	11.988	11.303	12.673	11.902	11.219	12.586	12.182	11.49	12.873	12.152	11.461	12.843	12.124	11.433	12.815	11.257	10.59	11.924	11.907	11.22	12.594	11.471	10.794	12.149
Ovarian cancer (C56)	5.115	4.671	5.559	5.125	4.679	5.57	5.466	5.006	5.927	5.199	4.749	5.649	5.061	4.616	5.505	4.879	4.442	5.316	5.216	4.763	5.668	4.811	4.376	5.246	4.505	4.084	4.925	4.653	4.225	5.081	4.503	4.081	4.925	4.597	4.17	5.024	4.514	4.089	4.939
Pancreatic cancer (C25)	13.448	12.728	14.168	14.055	13.317	14.793	13.769	13.038	14.501	13.806	13.073	14.539	13.425	12.701	14.149	14.73	13.971	15.49	14.839	14.076	15.602	14.172	13.426	14.918	13.767	13.032	14.503	14.121	13.375	14.867	12.97	12.254	13.686	13.633	12.898	14.369	13.638	12.899	14.377
Prostate cancer (C61)	7.609	7.068	8.151	7.068	6.544	7.591	7.444	6.906	7.981	7.885	7.331	8.439	7.567	7.024	8.11	7.676	7.128	8.224	8.128	7.563	8.693	7.658	7.109	8.206	7.522	6.979	8.066	7.647	7.098	8.196	7.448	6.905	7.99	7.719	7.166	8.272	8.296	7.72	8.872
Stomach cancer (C16)	11.984	11.305	12.664	12.035	11.353	12.718	11.098	10.441	11.754	10.714	10.069	11.36	10.135	9.506	10.764	10.498	9.857	11.138	9.655	9.039	10.271	9.374	8.768	9.981	8.667	8.083	9.25	8.366	7.792	8.94	8.011	7.448	8.574	7.948	7.387	8.51	7.697	7.142	8.253
Testicular cancer (C62)	0.495	0.357	0.633	0.363	0.244	0.481	0.352	0.235	0.469	0.556	0.409	0.703	0.389	0.266	0.513	0.408	0.282	0.535	0.447	0.315	0.58	0.427	0.298	0.557	0.483	0.345	0.621	0.351	0.233	0.469	0.364	0.244	0.484	0.344	0.227	0.461	0.49	0.35	0.63
Thyroid cancer (C73)	0	0	0	0	0	0	0	0	0	0	0	0	0	0	0	0	0	0	0	0	0	0	0	0	0	0	0	0	0	0	0	0	0	0	0	0	0	0	0
Males	2011			2012			2013			2014			2015			2016			2017			2018			2019			2020			2021			2022			2023
	rate	95%C		rate	95%C		rate	95%C		rate	95%C		rate	95%C		rate	95%C		rate	95%C		rate	95%C		rate	95%C		rate	95%C		rate	95%C		rate	95%C		rate	95%C
All sites excl. non-melanoma (C00-97)	328.288	323.137	333.439	327.252	322.1	332.404	315.746	310.679	320.813	309.964	304.938	314.989	303.527	298.55	308.505	305.125	300.129	310.121	296.135	291.209	301.062	291.612	286.723	296.5	281.805	277.002	286.609	270.911	266.198	275.624	259.163	254.545	263.782	256.636	252.034	261.237	260.765	256.117	265.414
Bladder cancer (C67)	11.68	10.707	12.653	12.584	11.572	13.596	11.066	10.116	12.016	9.986	9.082	10.889	11.413	10.447	12.38	11.252	10.291	12.213	10.879	9.933	11.824	11.347	10.382	12.313	11.36	10.395	12.326	10.908	9.961	11.855	11.246	10.283	12.21	10.472	9.541	11.403	11.457	10.481	12.432
Breast cancer (C50)	0	0	0	0	0	0	0	0	0	0	0	0	0	0	0	0	0	0	0	0	0	0	0	0	0	0	0	0	0	0	0	0	0	0	0	0	0	0	0
Cancer of brain and CNS (C70-72)	4.927	4.295	5.559	6.19	5.48	6.9	6.118	5.412	6.825	5.773	5.086	6.46	6.206	5.494	6.919	5.782	5.093	6.471	5.902	5.206	6.599	5.958	5.259	6.658	5.68	4.997	6.363	5.73	5.043	6.416	5.173	4.52	5.827	4.787	4.158	5.416	6.277	5.555	6.999
Cancer of lip, oral cavity and pharynx (C00-14)	23.196	21.825	24.568	22.81	21.447	24.172	21.294	19.976	22.612	21.404	20.081	22.727	21.358	20.036	22.681	20.343	19.051	21.635	18.491	17.259	19.724	18.253	17.028	19.477	17.786	16.578	18.995	16.474	15.311	17.638	15.406	14.278	16.533	13.841	12.771	14.911	13.318	12.266	14.37
Cancer of the corpus uteri (C54)	0	0	0	0	0	0	0	0	0	0	0	0	0	0	0	0	0	0	0	0	0	0	0	0	0	0	0	0	0	0	0	0	0	0	0	0	0	0	0
Cervical cancer (C53)	0	0	0	0	0	0	0	0	0	0	0	0	0	0	0	0	0	0	0	0	0	0	0	0	0	0	0	0	0	0	0	0	0	0	0	0	0	0	0
Colorectal cancer (C18-21)	51.195	49.158	53.232	49.98	47.964	51.996	50.395	48.368	52.422	49.272	47.266	51.279	48.017	46.034	49.999	47.844	45.864	49.825	46.629	44.672	48.586	46.491	44.536	48.445	46.058	44.113	48.002	44.389	42.479	46.299	44.89	42.965	46.814	44.32	42.406	46.235	43.628	41.725	45.532
Gallbladder cancer (C23-24)	3.911	3.347	4.474	4.069	3.493	4.644	3.803	3.246	4.36	3.922	3.356	4.488	3.739	3.186	4.292	4.029	3.454	4.604	3.617	3.072	4.162	3.997	3.424	4.57	3.77	3.213	4.326	3.415	2.885	3.944	3.155	2.645	3.665	3.393	2.863	3.923	3.791	3.229	4.352
Hodgkin tumor (C81)	0.62	0.396	0.844	0.243	0.103	0.384	0.399	0.219	0.58	0.476	0.278	0.673	0.485	0.285	0.684	0.431	0.243	0.619	0.315	0.154	0.476	0.233	0.094	0.371	0.313	0.152	0.473	0.322	0.159	0.484	0.283	0.13	0.436	0.242	0.1	0.383	0.197	0.069	0.324
Kidney cancer (C64-65)	8.21	7.394	9.026	8.567	7.732	9.402	7.827	7.028	8.626	8.007	7.198	8.816	7.722	6.927	8.517	7.808	7.008	8.609	7.675	6.881	8.469	7.69	6.895	8.485	7.277	6.504	8.05	7.583	6.794	8.373	6.982	6.223	7.741	7.148	6.379	7.917	7.371	6.589	8.154
Larynx cancer (C32)	9.277	8.41	10.144	8.88	8.03	9.73	8.69	7.848	9.532	8.022	7.212	8.831	6.916	6.164	7.668	7.173	6.405	7.94	6.941	6.186	7.696	6.652	5.913	7.392	8.029	7.217	8.841	7.469	6.685	8.252	5.321	4.658	5.984	6.408	5.68	7.136	6.007	5.3	6.713
Leukemia (C91-95)	8.736	7.895	9.578	8.766	7.922	9.611	8.244	7.424	9.064	8.684	7.841	9.526	8.638	7.797	9.478	7.987	7.178	8.797	7.919	7.112	8.726	8.006	7.195	8.817	8.338	7.51	9.165	6.658	5.918	7.398	6.5	5.768	7.233	6.197	5.481	6.913	6.459	5.727	7.192
Liver cancer (C22)	9.525	8.647	10.404	9.684	8.797	10.572	9.859	8.962	10.756	10.916	9.971	11.861	9.72	8.828	10.612	9.794	8.897	10.69	9.88	8.979	10.782	9.353	8.477	10.23	9.362	8.485	10.239	8.114	7.297	8.93	8.364	7.533	9.194	8.865	8.008	9.721	8.412	7.576	9.248
Lung cancer (C33-34)	102.92	100.032	105.807	103.938	101.031	106.845	96.738	93.931	99.546	95.885	93.086	98.683	92.64	89.887	95.392	94.536	91.753	97.32	90.442	87.717	93.167	88.799	86.099	91.499	81.954	79.361	84.547	78.147	75.613	80.681	74.302	71.826	76.777	71.998	69.559	74.438	74.519	72.032	77.006
Melanoma of the skin (C43)	3.924	3.36	4.488	3.835	3.276	4.393	3.334	2.813	3.856	3.463	2.931	3.995	3.787	3.23	4.343	3.465	2.932	3.999	3.269	2.751	3.788	3.036	2.536	3.535	3.158	2.649	3.668	3.136	2.629	3.644	3.393	2.864	3.923	3.341	2.815	3.867	3.668	3.116	4.22
Multiple myeloma (C88+C90)	2.145	1.728	2.562	2.408	1.965	2.851	2.213	1.788	2.638	1.923	1.527	2.319	2.18	1.758	2.603	2.234	1.806	2.662	2.524	2.068	2.979	1.968	1.566	2.37	2.26	1.829	2.691	1.907	1.511	2.303	2.435	1.986	2.883	1.813	1.426	2.2	2.14	1.719	2.562
Non-Hodgkin lymphoma (C82-86, C96)	5.466	4.801	6.132	5.348	4.688	6.008	5.659	4.979	6.338	4.946	4.31	5.582	5.674	4.993	6.356	5.111	4.464	5.759	5.178	4.526	5.83	4.919	4.284	5.555	4.418	3.816	5.021	5.103	4.456	5.751	4.921	4.284	5.559	4.603	3.986	5.22	4.654	4.033	5.276
Oesophageal cancer (C15)	8.812	7.966	9.657	8.368	7.543	9.193	9.447	8.569	10.325	7.86	7.058	8.661	8.184	7.366	9.003	8.203	7.382	9.023	7.283	6.51	8.057	7.866	7.062	8.67	7.635	6.844	8.427	6.47	5.74	7.199	6.258	5.539	6.976	5.49	4.816	6.163	5.559	4.88	6.239
Other	17.362	16.176	18.548	16.364	15.21	17.518	15.955	14.814	17.096	14.569	13.478	15.66	14.471	13.383	15.559	13.695	12.635	14.755	13.574	12.518	14.63	14.08	13.004	15.156	14.252	13.17	15.333	14.448	13.358	15.538	12.851	11.821	13.881	14.403	13.311	15.494	12.986	11.948	14.025
Ovarian cancer (C56)	0	0	0	0	0	0	0	0	0	0	0	0	0	0	0	0	0	0	0	0	0	0	0	0	0	0	0	0	0	0	0	0	0	0	0	0	0	0	0
Pancreatic cancer (C25)	17.326	16.141	18.511	17.147	15.966	18.328	16.737	15.569	17.905	16.807	15.635	17.979	16.22	15.068	17.372	18.034	16.817	19.25	18.311	17.084	19.538	17.716	16.509	18.922	16.126	14.976	17.277	17.099	15.913	18.285	15.742	14.602	16.882	16.282	15.121	17.442	16.156	14.998	17.315
Prostate cancer (C61)	20.966	19.662	22.27	19.615	18.351	20.878	20.706	19.407	22.006	21.512	20.186	22.838	20.837	19.531	22.143	21.141	19.825	22.458	22.329	20.975	23.684	20.875	19.565	22.185	20.602	19.301	21.902	20.828	19.519	22.136	20.205	18.914	21.496	20.909	19.594	22.224	22.341	20.978	23.703
Stomach cancer (C16)	17.329	16.143	18.514	17.926	16.719	19.134	16.645	15.479	17.81	15.666	14.535	16.798	14.671	13.575	15.767	15.697	14.563	16.832	14.184	13.105	15.264	13.661	12.601	14.72	12.739	11.716	13.762	12.084	11.087	13.081	11.248	10.284	12.211	11.558	10.581	12.536	11.047	10.089	12.004
Testicular cancer (C62)	1.028	0.739	1.317	0.746	0.5	0.993	0.72	0.478	0.963	1.155	0.848	1.462	0.816	0.557	1.074	0.832	0.57	1.093	0.909	0.636	1.183	0.888	0.617	1.158	0.983	0.699	1.268	0.728	0.483	0.972	0.75	0.501	0.999	0.721	0.477	0.965	0.999	0.711	1.287
Thyroid cancer (C73)	0	0	0	0	0	0	0	0	0	0	0	0	0	0	0	0	0	0	0	0	0	0	0	0	0	0	0	0	0	0	0	0	0	0	0	0	0	0	0
Females	2011			2012			2013			2014			2015			2016			2017			2018			2019			2020			2021			2022			2023
	rate	95%C		rate	95%C		rate	95%C		rate	95%C		rate	95%C		rate	95%C		rate	95%C		rate	95%C		rate	95%C		rate	95%C		rate	95%C		rate	95%C		rate	95%C
All sites excl. non-melanoma (C00-97)	178.182	174.569	181.795	178.622	174.993	182.251	177.262	173.641	180.884	176.648	173.027	180.269	176.206	172.584	179.828	171.702	168.12	175.284	172.316	168.721	175.91	168.705	165.144	172.266	163.88	160.367	167.393	164.555	161.03	168.081	160.143	156.657	163.628	158.557	155.083	162.03	162.75	159.205	166.294
Bladder cancer (C67)	2.935	2.471	3.399	2.841	2.382	3.299	2.813	2.356	3.269	3.351	2.852	3.851	2.934	2.466	3.401	3.036	2.559	3.513	3.294	2.796	3.791	2.986	2.512	3.46	3.169	2.68	3.658	3.294	2.795	3.793	3.361	2.856	3.867	3.039	2.558	3.52	3.327	2.82	3.834
Breast cancer (C50)	26.512	25.117	27.907	25.849	24.467	27.231	26.059	24.67	27.449	25.661	24.28	27.042	26.285	24.885	27.685	26.219	24.819	27.62	25.118	23.745	26.491	24.57	23.21	25.93	24.918	23.547	26.289	24.912	23.539	26.285	24.684	23.315	26.054	23.951	22.6	25.302	24.933	23.545	26.321
Cancer of brain and CNS (C70-72)	4.195	3.64	4.75	3.887	3.351	4.423	4.035	3.488	4.582	4.18	3.622	4.737	4.413	3.84	4.987	4.227	3.664	4.789	3.883	3.343	4.423	4.422	3.845	5	3.468	2.957	3.98	3.912	3.368	4.456	4.071	3.515	4.627	3.956	3.407	4.505	3.999	3.443	4.555
Cancer of lip, oral cavity and pharynx (C00-14)	3.909	3.374	4.445	4.318	3.753	4.882	3.844	3.31	4.378	4.185	3.628	4.743	4.122	3.568	4.677	3.56	3.044	4.076	3.852	3.315	4.39	3.53	3.015	4.046	3.695	3.167	4.223	3.228	2.734	3.723	3.123	2.636	3.61	2.801	2.339	3.263	3.261	2.759	3.763
Cancer of the corpus uteri (C54)	3.484	2.978	3.989	3.231	2.742	3.719	3.089	2.611	3.568	3.715	3.189	4.24	2.89	2.425	3.354	3.399	2.895	3.904	3.481	2.97	3.992	3.48	2.968	3.992	3.578	3.058	4.097	3.84	3.301	4.379	3.759	3.225	4.294	4.109	3.549	4.668	4.797	4.188	5.406
Cervical cancer (C53)	6.122	5.452	6.792	6.2	5.523	6.876	6.024	5.356	6.692	6.036	5.367	6.706	6.853	6.138	7.568	5.61	4.962	6.258	5.496	4.854	6.139	5.783	5.123	6.443	5.355	4.719	5.99	5.515	4.869	6.161	6.045	5.367	6.722	5.652	4.995	6.308	5.654	4.993	6.315
Colorectal cancer (C18-21)	24.281	22.946	25.615	24.918	23.561	26.275	24.292	22.95	25.633	23.721	22.394	25.049	22.955	21.647	24.264	23.177	21.86	24.494	22.636	21.332	23.939	22.58	21.277	23.884	21.449	20.177	22.72	21.832	20.547	23.117	21.475	20.197	22.752	21.414	20.137	22.692	20.937	19.665	22.209
Gallbladder cancer (C23-24)	4.589	4.008	5.169	4.51	3.933	5.088	4.403	3.832	4.974	4.013	3.466	4.559	3.788	3.257	4.32	3.568	3.051	4.085	3.759	3.227	4.29	3.573	3.055	4.092	2.96	2.487	3.432	3.121	2.635	3.606	2.658	2.209	3.108	3.308	2.806	3.81	3.01	2.527	3.492
Hodgkin tumor (C81)	0.209	0.085	0.333	0.351	0.19	0.512	0.328	0.172	0.484	0.155	0.048	0.262	0.324	0.169	0.48	0.262	0.122	0.402	0.311	0.158	0.463	0.331	0.173	0.489	0.255	0.116	0.394	0.209	0.083	0.335	0.306	0.153	0.458	0.182	0.064	0.3	0.266	0.122	0.409
Kidney cancer (C64-65)	3.813	3.284	4.342	2.81	2.354	3.265	3.736	3.209	4.262	3.238	2.747	3.729	2.942	2.474	3.411	3.084	2.603	3.564	3.4	2.894	3.905	3.145	2.658	3.631	2.997	2.521	3.472	3.214	2.721	3.707	3.239	2.743	3.735	3.015	2.535	3.494	2.628	2.178	3.079
Larynx cancer (C32)	0.983	0.714	1.251	0.776	0.537	1.016	0.988	0.718	1.259	0.91	0.65	1.17	1.043	0.764	1.322	0.76	0.522	0.999	0.882	0.624	1.139	0.858	0.604	1.112	0.684	0.457	0.911	0.94	0.673	1.206	0.765	0.524	1.006	0.639	0.418	0.86	0.749	0.509	0.99
Leukemia (C91-95)	5.813	5.16	6.466	5.104	4.49	5.718	5.236	4.613	5.859	4.761	4.166	5.355	5.451	4.814	6.089	5.017	4.404	5.63	4.536	3.952	5.12	5.387	4.75	6.024	4.333	3.761	4.904	4.451	3.871	5.031	3.899	3.355	4.443	4.104	3.545	4.664	4.264	3.69	4.839
Liver cancer (C22)	3.192	2.708	3.675	3.353	2.856	3.851	3.257	2.766	3.749	3.142	2.659	3.625	3.327	2.829	3.825	2.916	2.449	3.383	3.324	2.824	3.824	3.177	2.688	3.666	2.884	2.418	3.351	3.341	2.838	3.843	2.903	2.433	3.373	3.085	2.6	3.569	2.91	2.435	3.384
Lung cancer (C33-34)	39.524	37.821	41.227	40.76	39.025	42.495	41.086	39.341	42.83	42.181	40.41	43.951	42.674	40.89	44.458	41.266	39.509	43.023	42.269	40.488	44.051	40.621	38.872	42.369	40.934	39.177	42.691	39.09	37.371	40.809	37.926	36.229	39.623	37.617	35.924	39.31	39.156	37.416	40.896
Melanoma of the skin (C43)	1.846	1.478	2.214	2.088	1.695	2.481	1.931	1.553	2.309	2.256	1.847	2.666	1.642	1.292	1.991	1.765	1.401	2.128	1.599	1.252	1.946	1.727	1.367	2.088	1.629	1.278	1.979	1.839	1.466	2.213	1.844	1.47	2.218	1.688	1.329	2.047	1.714	1.35	2.078
Multiple myeloma (C88+C90)	1.756	1.397	2.116	1.776	1.414	2.139	1.494	1.162	1.827	1.544	1.205	1.883	1.809	1.442	2.176	1.451	1.121	1.78	1.682	1.327	2.038	1.519	1.181	1.857	1.472	1.139	1.806	1.597	1.249	1.944	1.261	0.952	1.571	1.462	1.128	1.795	1.513	1.171	1.855
Non-Hodgkin lymphoma (C82-86, C96)	2.995	2.526	3.464	3.387	2.887	3.887	3.073	2.596	3.55	3.355	2.855	3.854	3.219	2.729	3.709	3.09	2.609	3.571	3.586	3.067	4.105	3.428	2.92	3.936	3.153	2.665	3.64	2.996	2.52	3.472	3.004	2.526	3.481	2.484	2.049	2.919	3.219	2.72	3.717
Oesophageal cancer (C15)	1.788	1.425	2.15	1.582	1.24	1.924	1.359	1.041	1.676	1.418	1.093	1.742	1.355	1.037	1.673	1.068	0.785	1.351	1.197	0.897	1.497	1.076	0.791	1.361	1.151	0.856	1.445	1.196	0.895	1.497	1.223	0.919	1.528	1.225	0.92	1.531	1.062	0.776	1.349
Other	12.593	11.632	13.555	12.369	11.413	13.325	11.922	10.983	12.862	11.175	10.264	12.087	11.239	10.323	12.154	10.642	9.749	11.534	10.459	9.572	11.345	10.679	9.782	11.575	10.415	9.529	11.302	10.409	9.521	11.296	10.121	9.244	10.998	9.929	9.059	10.799	10.369	9.474	11.265
Ovarian cancer (C56)	8.772	7.97	9.574	8.899	8.088	9.709	9.593	8.75	10.436	9.048	8.228	9.868	8.772	7.963	9.58	8.525	7.727	9.324	9.149	8.32	9.977	8.363	7.569	9.156	7.908	7.136	8.68	8.166	7.38	8.952	7.951	7.174	8.728	8.071	7.286	8.855	8.031	7.243	8.819
Pancreatic cancer (C25)	10.582	9.701	11.464	11.591	10.665	12.516	11.556	10.631	12.482	11.454	10.531	12.377	11.356	10.436	12.276	12.149	11.196	13.103	12.176	11.22	13.132	11.456	10.527	12.385	11.928	10.979	12.876	11.743	10.801	12.686	10.889	9.979	11.799	11.559	10.62	12.497	11.751	10.797	12.704
Prostate cancer (C61)	0	0	0	0	0	0	0	0	0	0	0	0	0	0	0	0	0	0	0	0	0	0	0	0	0	0	0	0	0	0	0	0	0	0	0	0	0	0	0
Stomach cancer (C16)	8.505	7.715	9.295	8.139	7.364	8.914	7.441	6.699	8.184	7.428	6.685	8.171	7.033	6.309	7.758	7.057	6.33	7.784	6.534	5.833	7.234	6.346	5.655	7.037	5.871	5.206	6.537	5.85	5.185	6.515	5.815	5.15	6.48	5.532	4.883	6.181	5.398	4.752	6.044
Testicular cancer (C62)	0	0	0	0	0	0	0	0	0	0	0	0	0	0	0	0	0	0	0	0	0	0	0	0	0	0	0	0	0	0	0	0	0	0	0	0	0	0	0
Thyroid cancer (C73)	0	0	0	0	0	0	0	0	0	0	0	0	0	0	0	0	0	0	0	0	0	0	0	0	0	0	0	0	0	0	0	0	0	0	0	0	0	0	0

## Sheet: S Tab 5 STAND INC&MORT ESP2013
Incidence rate per 100,000 persons ESP 2013	2011			2012			2013			2014			2015			2016			2017			2018			2019			2020			2021			2022			2023
	rate	95%C		rate	95%C		rate	95%C		rate	95%C		rate	95%C		rate	95%C		rate	95%C		rate	95%C		rate	95%C		rate	95%C		rate	95%C		rate	95%C		rate	95%C
All sites excl. non-melanoma (C00-97)	708.571	703.365	713.777	678.705	673.596	683.814	689.487	684.33	694.643	679.731	674.604	684.858	670.611	665.512	675.709	671.596	666.486	676.706	649.284	644.252	654.315	632.418	627.449	637.387	627.647	622.696	632.599	549.601	544.96	554.241	556.926	552.245	561.607	597.502	592.648	602.356	619.826	614.859	624.792
Bladder cancer (C67)	33.86	32.718	35.002	34.807	33.646	35.968	33.207	32.071	34.342	33.543	32.4	34.685	32.594	31.466	33.721	31.297	30.191	32.404	31.283	30.175	32.391	30.004	28.918	31.09	30.191	29.101	31.28	26.355	25.336	27.374	26.772	25.743	27.801	28.37	27.309	29.43	29.335	28.251	30.419
Breast cancer (C50)	85.85	84.032	87.668	80.814	79.046	82.582	80.808	79.037	82.578	81.696	79.913	83.479	80.205	78.437	81.974	81.504	79.719	83.29	78.788	77.031	80.546	79.378	77.613	81.144	76.794	75.057	78.531	67.429	65.8	69.059	73.219	71.517	74.92	79.405	77.631	81.18	83.902	82.07	85.734
Cancer of brain and CNS (C70-72)	14.91	14.153	15.668	14.202	13.46	14.943	14.372	13.625	15.119	14.494	13.743	15.245	12.969	12.258	13.681	12.276	11.583	12.969	12.697	11.991	13.403	12.126	11.436	12.816	11.456	10.785	12.127	10.723	10.073	11.373	10.604	9.956	11.252	10.273	9.635	10.912	10.045	9.411	10.679
Cancer of lip, oral cavity and pharynx (C00-14)	27.973	26.935	29.011	26.621	25.606	27.636	26.62	25.604	27.637	25.908	24.904	26.913	25.243	24.251	26.236	25.932	24.925	26.94	23.048	22.097	23.999	22.162	21.229	23.095	22.837	21.889	23.784	19.458	18.582	20.333	19.414	18.538	20.291	20.394	19.495	21.293	19.828	18.937	20.719
Cancer of the corpus uteri (C54)	15.727	14.949	16.506	14.655	13.902	15.408	14.877	14.117	15.637	15.657	14.876	16.437	15.656	14.875	16.438	17.158	16.338	17.977	15.185	14.413	15.957	15.998	15.205	16.79	16.342	15.54	17.143	14.989	14.22	15.757	15.214	14.438	15.99	17.27	16.442	18.098	17.405	16.57	18.24
Cervical cancer (C53)	11.764	11.091	12.437	10.669	10.027	11.312	10.844	10.195	11.493	11.182	10.522	11.842	10.994	10.339	11.649	11.211	10.548	11.873	9.112	8.514	9.71	9.061	8.464	9.657	8.297	7.726	8.868	8.009	7.447	8.571	8.111	7.544	8.677	8.709	8.121	9.297	8.776	8.183	9.369
Colorectal cancer (C18-21)	111.961	109.885	114.036	106.662	104.631	108.694	107.265	105.226	109.305	104.088	102.076	106.1	102.08	100.085	104.075	102.71	100.706	104.714	100.169	98.188	102.151	97.032	95.081	98.984	100.711	98.722	102.7	86.826	84.977	88.675	88.824	86.95	90.697	95.91	93.96	97.859	95.214	93.263	97.166
Gallbladder cancer (C23-24)	7.792	7.244	8.34	7.805	7.256	8.355	7.746	7.198	8.295	7.895	7.34	8.449	7.494	6.953	8.034	7.028	6.504	7.553	6.637	6.126	7.147	6.491	5.986	6.996	5.807	5.329	6.285	5.912	5.429	6.394	5.258	4.802	5.714	6.116	5.624	6.609	5.868	5.384	6.353
Hodgkin tumor (C81)	2.726	2.402	3.051	2.401	2.096	2.706	2.226	1.932	2.52	2.806	2.475	3.136	2.394	2.088	2.699	2.484	2.173	2.796	2.102	1.814	2.389	2.466	2.155	2.777	2.102	1.814	2.389	2.043	1.759	2.327	2.247	1.949	2.545	2.349	2.044	2.654	2.06	1.773	2.347
Kidney cancer (C64-65)	22.934	21.994	23.873	23.229	22.281	24.177	22.639	21.701	23.576	22.321	21.388	23.253	22.47	21.534	23.406	22.454	21.516	23.391	21.265	20.352	22.179	21.134	20.222	22.045	20.935	20.028	21.843	17.227	16.403	18.051	16.69	15.877	17.502	18.87	18.005	19.735	19.967	19.073	20.861
Larynx cancer (C32)	10.673	10.032	11.315	9.271	8.672	9.871	9.515	8.908	10.123	9.08	8.486	9.675	8.375	7.803	8.946	9	8.406	9.593	7.597	7.051	8.143	7.493	6.95	8.035	6.727	6.212	7.241	6.242	5.746	6.737	6.541	6.032	7.05	5.908	5.424	6.392	6.134	5.638	6.63
Leukemia (C91-95)	22.897	21.957	23.836	21.671	20.755	22.587	23.395	22.442	24.348	22.36	21.428	23.293	21.662	20.742	22.581	21.015	20.108	21.921	21.831	20.906	22.757	20.269	19.377	21.161	20.389	19.493	21.284	17.115	16.294	17.936	17.098	16.276	17.921	19.168	18.296	20.04	19.009	18.137	19.881
Liver cancer (C22)	11.92	11.243	12.598	11.695	11.022	12.368	11.185	10.526	11.844	11.081	10.424	11.738	12.003	11.319	12.687	11.717	11.039	12.394	11.605	10.93	12.28	11.003	10.345	11.66	11.065	10.406	11.725	9.142	8.542	9.742	9.645	9.028	10.263	10.045	9.414	10.676	10.607	9.955	11.258
Lung cancer (C33-34)	111.706	109.633	113.779	107.204	105.167	109.24	104.29	102.279	106.302	104.239	102.226	106.253	102.786	100.784	104.788	101.271	99.281	103.261	101.451	99.457	103.446	97.172	95.219	99.125	92.362	90.458	94.267	81.736	79.943	83.53	82.619	80.812	84.426	86.231	84.383	88.08	87.995	86.118	89.871
Melanoma of the skin (C43)	22.18	21.256	23.104	22.494	21.56	23.427	23.587	22.63	24.544	24.133	23.164	25.102	26.236	25.224	27.248	25.531	24.532	26.531	24.991	24.001	25.981	23.968	22.998	24.938	24.478	23.497	25.458	21.022	20.112	21.932	23.224	22.266	24.183	26.214	25.194	27.234	27.198	26.154	28.241
Multiple myeloma (C88+C90)	6.219	5.73	6.709	6.665	6.157	7.173	6.715	6.205	7.226	6.989	6.467	7.51	6.567	6.061	7.074	6.265	5.77	6.76	6.969	6.446	7.492	6.832	6.314	7.35	6.527	6.02	7.033	5.112	4.663	5.561	5.567	5.098	6.037	5.826	5.345	6.306	6.554	6.042	7.066
Non-Hodgkin lymphoma (C82-86, C96)	16.614	15.814	17.414	16.292	15.497	17.086	19.081	18.22	19.941	17.965	17.129	18.802	17.112	16.295	17.929	18.179	17.336	19.023	17.345	16.52	18.17	17.935	17.095	18.774	20.206	19.315	21.097	20.782	19.877	21.687	19.051	18.183	19.919	20.495	19.593	21.396	21.141	20.221	22.061
Oesophageal cancer (C15)	6.775	6.264	7.286	7.23	6.701	7.759	6.625	6.118	7.132	6.995	6.473	7.516	6.457	5.955	6.959	6.543	6.037	7.049	5.902	5.421	6.383	5.921	5.439	6.404	5.995	5.51	6.481	5.555	5.087	6.023	5.385	4.923	5.846	5.028	4.581	5.474	5.178	4.722	5.633
Other	46.72	45.379	48.061	42.992	41.702	44.282	44.366	43.054	45.678	43.795	42.489	45.1	44.129	42.817	45.441	43.432	42.129	44.736	40.816	39.551	42.081	39.336	38.093	40.579	37.201	35.992	38.41	27.83	26.783	28.876	25.978	24.965	26.992	26.728	25.699	27.758	31.167	30.05	32.284
Ovarian cancer (C56)	12.186	11.501	12.871	11.919	11.24	12.599	12.417	11.723	13.111	11.607	10.935	12.279	11.926	11.244	12.608	11.754	11.076	12.432	11.231	10.568	11.895	10.946	10.29	11.602	10.404	9.765	11.044	9.992	9.364	10.619	10.322	9.683	10.961	9.695	9.075	10.315	10.218	9.579	10.858
Pancreatic cancer (C25)	22.165	21.241	23.088	22.512	21.579	23.446	23.841	22.879	24.803	22.838	21.895	23.78	22.95	22.003	23.896	24.136	23.164	25.108	23.861	22.893	24.828	23.124	22.171	24.077	22.992	22.041	23.943	22.903	21.953	23.852	21.848	20.918	22.777	22.243	21.304	23.183	23.543	22.572	24.514
Prostate cancer (C61)	45.797	44.469	47.125	41.405	40.139	42.671	47.975	46.611	49.34	45.486	44.156	46.817	43.996	42.686	45.306	43.752	42.444	45.061	42.713	41.418	44.007	41.584	40.306	42.862	43.162	41.86	44.465	35.035	33.86	36.21	35.792	34.602	36.981	42.627	41.327	43.927	49.109	47.707	50.511
Stomach cancer (C16)	23.625	22.671	24.579	22.438	21.506	23.37	22.156	21.228	23.083	19.966	19.084	20.848	20.514	19.619	21.409	19.368	18.497	20.238	18.925	18.063	19.787	17.128	16.308	17.948	16.244	15.445	17.043	14.422	13.668	15.175	15.222	14.446	15.998	14.503	13.745	15.262	14.29	13.533	15.046
Testicular cancer (C62)	6.371	5.875	6.866	6.029	5.546	6.512	5.189	4.74	5.638	5.555	5.09	6.021	5.758	5.284	6.232	6.033	5.547	6.519	5.37	4.911	5.829	5.782	5.305	6.259	5.214	4.761	5.666	5.592	5.122	6.061	4.783	4.348	5.218	5.134	4.683	5.586	4.848	4.407	5.288
Thyroid cancer (C73)	6.647	6.141	7.153	6.483	5.982	6.984	7.591	7.048	8.134	7.282	6.75	7.815	7.744	7.194	8.294	8.805	8.218	9.392	7.733	7.182	8.284	7.539	6.995	8.084	8.499	7.921	9.077	7.423	6.882	7.964	6.911	6.388	7.434	9.266	8.66	9.872	9.511	8.894	10.128
Males	2011			2012			2013			2014			2015			2016			2017			2018			2019			2020			2021			2022			2023
	rate	95%C		rate	95%C		rate	95%C		rate	95%C		rate	95%C		rate	95%C		rate	95%C		rate	95%C		rate	95%C		rate	95%C		rate	95%C		rate	95%C		rate	95%C
All sites excl. non-melanoma (C00-97)	881.911	873.492	890.33	841.345	833.105	849.585	850.678	842.384	858.972	837.33	829.092	845.568	819.628	811.47	827.786	813.594	805.457	821.731	792.776	784.736	800.816	758.892	751.025	766.76	757.757	749.899	765.615	651.694	644.398	658.99	652.025	644.713	659.336	696.148	688.586	703.711	732.366	724.595	740.137
Bladder cancer (C67)	59.573	57.376	61.771	62.036	59.79	64.282	58.239	56.06	60.418	59.719	57.51	61.928	56.51	54.359	58.66	53.79	51.69	55.891	54.851	52.728	56.974	52.622	50.543	54.701	51.335	49.283	53.388	44.788	42.869	46.706	45.56	43.622	47.499	48.242	46.245	50.239	49.792	47.759	51.825
Breast cancer (C50)	0	0	0	0	0	0	0	0	0	0	0	0	0	0	0	0	0	0	0	0	0	0	0	0	0	0	0	0	0	0	0	0	0	0	0	0	0	0	0
Cancer of brain and CNS (C70-72)	18.059	16.849	19.269	16.708	15.542	17.874	17.256	16.07	18.442	17.262	16.074	18.45	15.584	14.455	16.714	14.882	13.777	15.987	15.064	13.951	16.176	14.372	13.285	15.459	13.972	12.901	15.043	13.27	12.226	14.315	11.656	10.675	12.637	12.216	11.211	13.221	13.153	12.108	14.199
Cancer of lip, oral cavity and pharynx (C00-14)	47.655	45.69	49.62	44.972	43.059	46.885	44.399	42.496	46.301	43.37	41.488	45.252	40.966	39.135	42.797	44.015	42.115	45.915	37.792	36.03	39.554	36.338	34.61	38.066	37.459	35.705	39.212	32.886	31.242	34.53	30.759	29.166	32.352	32.97	31.319	34.621	31.687	30.064	33.309
Cancer of the corpus uteri (C54)	0	0	0	0	0	0	0	0	0	0	0	0	0	0	0	0	0	0	0	0	0	0	0	0	0	0	0	0	0	0	0	0	0	0	0	0	0	0	0
Cervical cancer (C53)	0	0	0	0	0	0	0	0	0	0	0	0	0	0	0	0	0	0	0	0	0	0	0	0	0	0	0	0	0	0	0	0	0	0	0	0	0	0	0
Colorectal cancer (C18-21)	155.821	152.269	159.372	147.664	144.2	151.128	148.377	144.901	151.854	144.841	141.402	148.279	142.037	138.629	145.444	143.592	140.162	147.022	140.801	137.402	144.201	132.966	129.662	136.269	140.576	137.181	143.971	119.24	116.111	122.37	123.378	120.189	126.567	131.327	128.033	134.621	132.28	128.967	135.592
Gallbladder cancer (C23-24)	7.073	6.316	7.831	8.025	7.217	8.833	8.09	7.278	8.903	8.577	7.739	9.414	7.306	6.532	8.079	7.389	6.611	8.168	7.158	6.391	7.925	7.124	6.359	7.889	6.276	5.558	6.993	6.713	5.97	7.455	5.693	5.008	6.379	7.025	6.263	7.788	6.728	5.981	7.476
Hodgkin tumor (C81)	3.039	2.543	3.536	2.303	1.87	2.736	2.299	1.866	2.732	3.167	2.658	3.676	1.953	1.553	2.353	3.047	2.547	3.547	2.097	1.682	2.512	2.438	1.99	2.885	1.759	1.379	2.139	2.355	1.915	2.795	2.406	1.961	2.852	2.488	2.034	2.942	1.728	1.349	2.107
Kidney cancer (C64-65)	31.229	29.638	32.82	33.143	31.501	34.785	30.952	29.363	32.54	31.048	29.455	32.641	31.078	29.483	32.673	31.511	29.903	33.119	29.637	28.076	31.198	29.206	27.657	30.755	28.057	26.54	29.575	23.342	21.957	24.727	23.746	22.346	25.146	27.125	25.627	28.622	27.759	26.24	29.277
Larynx cancer (C32)	21.278	19.965	22.591	18.327	17.105	19.548	18.569	17.338	19.8	17.717	16.513	18.92	16.345	15.188	17.501	17.727	16.521	18.933	15.161	14.045	16.277	14.883	13.777	15.989	13.371	12.323	14.418	12.504	11.49	13.518	12.83	11.801	13.859	11.714	10.73	12.699	12.028	11.028	13.027
Leukemia (C91-95)	28.688	27.163	30.213	27.971	26.463	29.48	29.653	28.098	31.208	27.733	26.227	29.238	29.012	27.471	30.553	26.503	25.028	27.977	28.119	26.599	29.639	26.401	24.929	27.874	26.713	25.232	28.194	20.94	19.628	22.252	20.514	19.213	21.815	23.009	21.629	24.388	24.42	22.996	25.844
Liver cancer (C22)	18.773	17.539	20.006	17.443	16.252	18.635	17.878	16.67	19.085	17.383	16.191	18.575	18.733	17.494	19.971	18.26	17.036	19.483	17.965	16.75	19.18	17.611	16.408	18.814	17.94	16.726	19.154	13.876	12.808	14.944	15.05	13.935	16.164	14.955	13.843	16.067	15.979	14.827	17.131
Lung cancer (C33-34)	170.981	167.261	174.701	160.46	156.85	164.071	152.333	148.81	155.855	153.475	149.936	157.014	147.913	144.436	151.391	144.119	140.683	147.556	143.59	140.157	147.024	136.158	132.815	139.501	126.61	123.388	129.832	113.041	109.994	116.088	111.446	108.415	114.477	114.284	111.21	117.357	114.466	111.384	117.548
Melanoma of the skin (C43)	26.902	25.425	28.379	25.304	23.869	26.739	27.576	26.076	29.075	28.507	26.981	30.033	31.065	29.47	32.659	29.686	28.126	31.247	29.483	27.926	31.039	27.064	25.573	28.555	28.69	27.155	30.224	24.375	22.959	25.79	26.206	24.736	27.677	29.215	27.66	30.769	33.056	31.399	34.713
Multiple myeloma (C88+C90)	6.562	5.833	7.292	6.838	6.092	7.584	7.72	6.927	8.514	8.22	7.4	9.039	7.13	6.366	7.894	6.777	6.031	7.523	8.034	7.221	8.847	8.111	7.295	8.928	6.944	6.189	7.699	5.614	4.934	6.293	6.429	5.701	7.158	7.429	6.645	8.213	7.621	6.826	8.417
Non-Hodgkin lymphoma (C82-86, C96)	18.554	17.328	19.781	18.139	16.924	19.354	20.5	19.207	21.793	19.697	18.428	20.966	20.189	18.903	21.474	19.897	18.619	21.174	19.694	18.421	20.966	19.436	18.172	20.7	22.299	20.946	23.652	22.081	20.733	23.428	21.632	20.296	22.968	23.216	21.83	24.602	23.732	22.328	25.136
Oesophageal cancer (C15)	12.792	11.774	13.81	13.489	12.441	14.536	12.277	11.276	13.278	12.984	11.954	14.015	12.309	11.305	13.313	12.397	11.388	13.405	11.302	10.338	12.266	11.317	10.352	12.281	11.361	10.395	12.327	10.34	9.418	11.262	9.666	8.773	10.56	9.168	8.297	10.039	9.47	8.583	10.357
Other	51.296	49.257	53.335	47.788	45.816	49.759	50.051	48.031	52.071	49.878	47.859	51.896	50.118	48.093	52.143	49.691	47.672	51.71	46.391	44.438	48.343	45.218	43.291	47.146	43.796	41.9	45.692	31.039	29.442	32.637	27.864	26.348	29.38	29.113	27.561	30.664	36.629	34.885	38.373
Ovarian cancer (C56)	0	0	0	0	0	0	0	0	0	0	0	0	0	0	0	0	0	0	0	0	0	0	0	0	0	0	0	0	0	0	0	0	0	0	0	0	0	0	0
Pancreatic cancer (C25)	27.082	25.6	28.563	26.947	25.466	28.427	28.024	26.512	29.535	26.842	25.361	28.323	27.163	25.672	28.654	27.396	25.897	28.895	28.653	27.119	30.188	27.03	25.539	28.52	27.304	25.807	28.801	27.225	25.729	28.721	26.652	25.169	28.135	24.527	23.102	25.951	27.284	25.779	28.789
Prostate cancer (C61)	122.524	119.374	125.674	110.894	107.891	113.896	126.451	123.242	129.661	120.063	116.933	123.194	115.158	112.089	118.226	114.353	111.292	117.414	110.464	107.452	113.475	107.558	104.586	110.529	110.241	107.234	113.248	89.202	86.495	91.909	91.518	88.771	94.265	109.148	106.145	112.152	125.538	122.31	128.765
Stomach cancer (C16)	34.365	32.696	36.034	32.969	31.331	34.607	32.143	30.524	33.762	28.239	26.72	29.759	29.545	27.99	31.1	28.102	26.584	29.621	27.226	25.73	28.722	23.827	22.428	25.226	23.794	22.396	25.192	20.036	18.752	21.319	21.719	20.381	23.058	20.376	19.078	21.675	19.619	18.342	20.895
Testicular cancer (C62)	12.877	11.855	13.898	12.175	11.179	13.17	10.393	9.472	11.313	11.097	10.145	12.05	11.583	10.609	12.556	12.152	11.153	13.15	10.698	9.761	11.636	11.477	10.506	12.448	10.428	9.503	11.354	11.075	10.121	12.029	9.444	8.561	10.326	10.184	9.266	11.102	9.528	8.638	10.418
Thyroid cancer (C73)	3.103	2.602	3.605	2.775	2.3	3.251	3.41	2.882	3.937	2.728	2.256	3.2	3.864	3.302	4.427	4.378	3.779	4.977	4.194	3.607	4.781	3.432	2.901	3.963	4.452	3.848	5.057	3.59	3.046	4.133	3.805	3.244	4.365	4.012	3.436	4.588	4.851	4.216	5.486
Females	2011			2012			2013			2014			2015			2016			2017			2018			2019			2020			2021			2022			2023
	rate	95%C		rate	95%C		rate	95%C		rate	95%C		rate	95%C		rate	95%C		rate	95%C		rate	95%C		rate	95%C		rate	95%C		rate	95%C		rate	95%C		rate	95%C
All sites excl. non-melanoma (C00-97)	608.926	602.262	615.591	585.295	578.739	591.851	597.758	591.122	604.394	590.013	583.409	596.616	587.143	580.545	593.74	592.486	585.847	599.126	567.944	561.431	574.457	561.982	555.496	568.469	554.393	547.945	560.842	493.329	487.235	499.423	507.74	501.545	513.936	546.665	540.228	553.102	562.372	555.796	568.947
Bladder cancer (C67)	18.251	17.093	19.408	18.071	16.915	19.226	17.848	16.698	18.998	17.162	16.032	18.291	17.398	16.259	18.537	17.326	16.187	18.464	16.401	15.291	17.511	15.767	14.678	16.857	16.664	15.543	17.785	14.289	13.249	15.328	14.738	13.68	15.796	15.421	14.337	16.505	16.26	15.139	17.381
Breast cancer (C50)	147.242	143.957	150.527	138.494	135.297	141.69	139.52	136.307	142.734	140.738	137.505	143.97	139.015	135.797	142.233	141.93	138.673	145.187	137.25	134.042	140.459	138.73	135.5	141.96	134.405	131.223	137.587	118.722	115.727	121.717	128.919	125.791	132.047	139.834	136.572	143.097	148.015	144.634	151.396
Cancer of brain and CNS (C70-72)	12.705	11.739	13.67	12.707	11.739	13.676	12.192	11.241	13.142	12.611	11.643	13.579	11.221	10.307	12.136	10.194	9.32	11.067	11.106	10.193	12.02	10.533	9.643	11.424	9.773	8.914	10.631	8.813	7.996	9.629	9.894	9.027	10.761	8.858	8.036	9.679	7.723	6.95	8.496
Cancer of lip, oral cavity and pharynx (C00-14)	12.787	11.819	13.756	12.198	11.249	13.147	12.604	11.638	13.571	12.569	11.602	13.535	12.947	11.965	13.93	11.916	10.972	12.861	11.441	10.514	12.368	11.142	10.226	12.058	11.413	10.485	12.341	9.215	8.38	10.05	10.478	9.586	11.37	10.215	9.333	11.098	10.661	9.753	11.569
Cancer of the corpus uteri (C54)	26.856	25.453	28.26	25.12	23.758	26.482	25.613	24.235	26.99	27.026	25.609	28.443	27.246	25.821	28.672	29.881	28.386	31.377	26.478	25.068	27.888	28.15	26.694	29.606	28.719	27.247	30.19	26.509	25.093	27.925	26.891	25.462	28.32	30.654	29.126	32.182	31.179	29.626	32.731
Cervical cancer (C53)	21.56	20.302	22.817	19.688	18.482	20.894	20.012	18.795	21.23	20.743	19.501	21.984	20.564	19.325	21.802	20.94	19.688	22.191	16.998	15.868	18.127	16.756	15.632	17.879	15.359	14.283	16.435	15.03	13.964	16.097	15.024	13.956	16.093	16.232	15.12	17.345	16.346	15.222	17.47
Colorectal cancer (C18-21)	84.626	82.135	87.117	80.99	78.545	83.435	81.051	78.601	83.501	78.417	76.004	80.831	76.645	74.255	79.035	76.146	73.759	78.532	74.01	71.653	76.367	73.84	71.483	76.197	74.042	71.68	76.404	65.407	63.183	67.631	66.416	64.17	68.661	72.506	70.156	74.856	70.774	68.435	73.112
Gallbladder cancer (C23-24)	8.188	7.413	8.963	7.603	6.853	8.352	7.35	6.612	8.088	7.252	6.518	7.987	7.383	6.641	8.125	6.879	6.162	7.597	6.163	5.483	6.844	6.085	5.408	6.761	5.294	4.663	5.926	5.429	4.789	6.07	4.982	4.367	5.598	5.327	4.69	5.965	5.25	4.613	5.887
Hodgkin tumor (C81)	2.423	2.001	2.845	2.202	1.799	2.605	1.847	1.477	2.217	2.099	1.704	2.494	2.158	1.757	2.559	1.653	1.301	2.005	1.723	1.363	2.083	2.267	1.854	2.68	1.764	1.399	2.128	1.458	1.126	1.79	1.727	1.365	2.089	1.846	1.471	2.221	1.887	1.505	2.269
Kidney cancer (C64-65)	17.278	16.152	18.404	16.702	15.592	17.813	16.848	15.731	17.965	16.33	15.229	17.432	16.317	15.214	17.42	15.843	14.754	16.931	15.492	14.413	16.57	15.143	14.075	16.21	15.589	14.504	16.673	12.67	11.691	13.649	11.508	10.573	12.443	12.338	11.368	13.308	13.915	12.877	14.952
Larynx cancer (C32)	3.017	2.546	3.487	2.35	1.934	2.767	2.653	2.21	3.096	2.478	2.048	2.907	2.159	1.758	2.561	2.222	1.814	2.63	1.637	1.286	1.988	1.695	1.338	2.052	1.69	1.333	2.047	1.401	1.076	1.727	1.693	1.334	2.051	1.615	1.264	1.966	1.64	1.284	1.996
Leukemia (C91-95)	19.283	18.093	20.473	17.675	16.532	18.818	19.543	18.34	20.746	19.022	17.833	20.212	17.007	15.881	18.133	17.654	16.505	18.803	17.657	16.505	18.808	16.115	15.013	17.216	16.124	15.021	17.226	14.323	13.283	15.364	14.607	13.553	15.66	16.554	15.431	17.677	15.201	14.117	16.285
Liver cancer (C22)	7.107	6.385	7.829	7.288	6.555	8.022	6.661	5.959	7.364	6.789	6.079	7.5	7.458	6.712	8.203	7.251	6.514	7.987	7.199	6.464	7.935	6.014	5.342	6.687	6.395	5.701	7.09	5.773	5.112	6.434	5.623	4.969	6.276	6.809	6.089	7.529	6.814	6.088	7.54
Lung cancer (C33-34)	72.435	70.13	74.74	71.496	69.198	73.793	72.655	70.336	74.975	71.503	69.198	73.808	72.908	70.577	75.239	72.488	70.16	74.817	73.364	71.017	75.71	70.719	68.412	73.026	69.866	67.571	72.161	61.077	58.928	63.226	63.577	61.38	65.774	67.787	65.514	70.059	70.67	68.333	73.007
Melanoma of the skin (C43)	19.646	18.446	20.847	21.598	20.335	22.861	21.905	20.631	23.179	22.257	20.971	23.544	24.577	23.223	25.93	24.028	22.687	25.369	23.01	21.695	24.324	23.159	21.839	24.48	22.963	21.647	24.279	19.67	18.451	20.89	22.651	21.339	23.962	25.574	24.178	26.97	24.557	23.179	25.935
Multiple myeloma (C88+C90)	6.025	5.36	6.69	6.575	5.878	7.272	6.124	5.451	6.798	6.092	5.419	6.765	6.119	5.443	6.794	5.915	5.25	6.58	6.421	5.726	7.115	6.04	5.366	6.715	6.285	5.596	6.973	4.754	4.154	5.354	5.064	4.444	5.684	4.699	4.1	5.297	5.899	5.223	6.574
Non-Hodgkin lymphoma (C82-86, C96)	15.26	14.202	16.319	14.989	13.937	16.041	18.169	17.009	19.329	16.937	15.815	18.059	15.069	14.009	16.129	17.149	16.016	18.282	15.728	14.641	16.815	17.092	15.958	18.227	18.726	17.537	19.914	20.008	18.778	21.238	17.432	16.281	18.583	18.814	17.616	20.011	19.603	18.372	20.834
Oesophageal cancer (C15)	2.473	2.047	2.899	2.691	2.245	3.137	2.47	2.043	2.898	2.358	1.939	2.776	2.074	1.681	2.467	2.199	1.794	2.605	2.024	1.634	2.413	1.842	1.469	2.214	2.092	1.695	2.489	2.042	1.649	2.435	2.174	1.768	2.581	1.986	1.597	2.375	1.959	1.57	2.348
Other	44.077	42.279	45.875	40.129	38.408	41.85	41.641	39.885	43.398	40.337	38.606	42.069	40.764	39.021	42.508	40.144	38.411	41.877	37.868	36.182	39.555	35.727	34.087	37.366	33.369	31.783	34.955	25.902	24.502	27.302	24.891	23.516	26.266	25.313	23.925	26.702	27.858	26.39	29.325
Ovarian cancer (C56)	21.18	19.933	22.426	20.894	19.652	22.136	21.686	20.419	22.954	20.229	19.002	21.455	21.068	19.815	22.322	20.816	19.568	22.065	19.782	18.563	21	19.447	18.237	20.657	18.551	17.368	19.734	17.922	16.757	19.086	18.494	17.309	19.679	17.354	16.204	18.504	18.417	17.224	19.61
Pancreatic cancer (C25)	18.569	17.401	19.736	18.922	17.74	20.104	20.791	19.55	22.032	19.743	18.531	20.954	19.813	18.598	21.029	21.501	20.233	22.77	20.422	19.184	21.661	20.156	18.924	21.387	19.569	18.354	20.784	19.67	18.451	20.89	18.442	17.258	19.625	20.503	19.253	21.753	20.809	19.541	22.077
Prostate cancer (C61)	0	0	0	0	0	0	0	0	0	0	0	0	0	0	0	0	0	0	0	0	0	0	0	0	0	0	0	0	0	0	0	0	0	0	0	0	0	0	0
Stomach cancer (C16)	17.158	16.036	18.28	16.09	15	17.18	15.943	14.856	17.03	14.563	13.523	15.604	14.728	13.68	15.775	13.821	12.804	14.838	13.344	12.343	14.345	12.714	11.735	13.692	11.216	10.296	12.136	10.576	9.682	11.471	11.147	10.227	12.067	10.485	9.591	11.379	10.687	9.778	11.596
Testicular cancer (C62)	0	0	0	0	0	0	0	0	0	0	0	0	0	0	0	0	0	0	0	0	0	0	0	0	0	0	0	0	0	0	0	0	0	0	0	0	0	0	0
Thyroid cancer (C73)	9.522	8.686	10.358	9.455	8.619	10.29	11.073	10.167	11.979	11	10.096	11.904	10.961	10.057	11.865	12.618	11.646	13.59	10.864	9.961	11.767	11.168	10.251	12.085	12.225	11.265	13.185	10.883	9.976	11.79	9.662	8.805	10.519	13.858	12.831	14.886	13.8	12.767	14.833
Mortality rate per 100,000 persons ESP 2013	2011			2012			2013			2014			2015			2016			2017			2018			2019			2020			2021			2022			2023
	rate	95%C		rate	95%C		rate	95%C		rate	95%C		rate	95%C		rate	95%C		rate	95%C		rate	95%C		rate	95%C		rate	95%C		rate	95%C		rate	95%C		rate	95%C
All sites excl. non-melanoma (C00-97)	355.065	351.373	358.757	357.844	354.128	361.56	350.281	346.599	353.962	346.151	342.486	349.816	343.255	339.601	346.909	342.441	338.786	346.096	337.982	334.346	341.617	333.064	329.452	336.676	324.356	320.791	327.921	318.36	314.824	321.896	307.69	304.207	311.174	305.929	302.451	309.408	314.284	310.742	317.826
Bladder cancer (C67)	10.4	9.767	11.033	11.049	10.395	11.703	9.978	9.356	10.6	9.966	9.343	10.589	10.336	9.701	10.971	10.443	9.804	11.083	10.39	9.751	11.028	10.497	9.855	11.139	10.725	10.076	11.374	10.646	9.999	11.294	10.973	10.314	11.632	10.14	9.505	10.774	11.182	10.513	11.851
Breast cancer (C50)	23.595	22.642	24.549	22.953	22.01	23.895	23.603	22.646	24.56	22.613	21.674	23.551	23.606	22.646	24.566	23.557	22.597	24.517	22.27	21.335	23.205	22.169	21.235	23.102	22.514	21.573	23.454	22.464	21.524	23.405	22.301	21.362	23.241	21.464	20.541	22.386	22.359	21.413	23.305
Cancer of brain and CNS (C70-72)	6.042	5.56	6.525	6.421	5.922	6.92	6.659	6.151	7.168	6.593	6.087	7.1	6.904	6.385	7.423	6.466	5.963	6.969	6.466	5.962	6.97	6.667	6.156	7.179	6.027	5.541	6.514	6.277	5.78	6.774	6.107	5.615	6.598	5.808	5.328	6.287	6.703	6.184	7.221
Cancer of lip, oral cavity and pharynx (C00-14)	15.327	14.559	16.095	15.524	14.748	16.299	14.558	13.806	15.31	14.745	13.987	15.502	14.869	14.108	15.631	14.084	13.341	14.826	13.311	12.588	14.034	13.1	12.383	13.818	12.978	12.263	13.692	12.003	11.315	12.69	11.402	10.73	12.073	10.353	9.712	10.994	10.588	9.937	11.239
Cancer of the corpus uteri (C54)	3.25	2.896	3.603	3.198	2.847	3.55	3.046	2.702	3.39	3.515	3.145	3.885	2.826	2.494	3.158	3.377	3.013	3.74	3.306	2.946	3.666	3.21	2.855	3.565	3.409	3.043	3.775	3.761	3.376	4.146	3.479	3.108	3.85	3.798	3.409	4.186	4.333	3.916	4.75
Cervical cancer (C53)	4.391	3.979	4.802	4.475	4.058	4.891	4.165	3.763	4.567	4.375	3.962	4.787	4.885	4.448	5.322	4.014	3.618	4.411	3.846	3.457	4.234	4.098	3.697	4.499	3.867	3.477	4.257	3.799	3.412	4.186	4.174	3.768	4.581	3.966	3.569	4.363	3.917	3.521	4.313
Colorectal cancer (C18-21)	56.737	55.259	58.215	56.513	55.034	57.992	56.238	54.761	57.715	54.77	53.31	56.23	53.691	52.244	55.138	53.796	52.346	55.247	52.563	51.127	53.998	52.625	51.187	54.062	51.016	49.601	52.432	50.366	48.958	51.774	49.889	48.485	51.294	49.486	48.085	50.886	49.183	47.78	50.586
Gallbladder cancer (C23-24)	7.285	6.755	7.814	7.527	6.987	8.067	7.103	6.578	7.628	6.711	6.199	7.222	6.289	5.794	6.784	6.379	5.879	6.879	6.004	5.519	6.49	6.192	5.699	6.685	5.631	5.16	6.101	5.19	4.738	5.642	4.796	4.361	5.232	5.41	4.946	5.873	5.343	4.881	5.806
Hodgkin tumor (C81)	0.47	0.336	0.605	0.356	0.239	0.474	0.428	0.299	0.557	0.361	0.243	0.48	0.489	0.351	0.627	0.415	0.288	0.542	0.425	0.296	0.554	0.392	0.268	0.516	0.365	0.245	0.485	0.357	0.238	0.476	0.409	0.281	0.536	0.27	0.167	0.374	0.314	0.202	0.426
Kidney cancer (C64-65)	8.577	8.002	9.151	7.983	7.427	8.539	8.444	7.872	9.017	8.129	7.567	8.692	7.63	7.084	8.175	7.97	7.411	8.528	8.016	7.455	8.577	7.749	7.198	8.301	7.451	6.91	7.992	7.77	7.216	8.323	7.311	6.773	7.849	7.465	6.921	8.009	7.282	6.742	7.822
Larynx cancer (C32)	5.768	5.296	6.239	5.57	5.105	6.034	5.578	5.112	6.043	5.248	4.796	5.7	4.669	4.242	5.096	4.72	4.29	5.149	4.643	4.216	5.07	4.554	4.131	4.977	5.188	4.737	5.64	5.042	4.596	5.487	3.739	3.354	4.124	4.3	3.887	4.713	4.262	3.849	4.675
Leukemia (C91-95)	10.601	9.962	11.24	10.15	9.523	10.777	10.039	9.415	10.663	9.658	9.045	10.271	10.331	9.696	10.966	9.661	9.046	10.276	9.158	8.558	9.757	10.125	9.495	10.756	9.277	8.673	9.881	8.451	7.874	9.028	8.069	7.504	8.634	7.787	7.231	8.342	8.038	7.47	8.605
Liver cancer (C22)	8.729	8.15	9.309	8.846	8.261	9.431	8.895	8.308	9.483	9.558	8.948	10.168	9.017	8.424	9.611	8.81	8.223	9.397	9.346	8.741	9.952	8.691	8.106	9.275	8.739	8.153	9.325	8.271	7.7	8.842	7.871	7.313	8.429	8.353	7.777	8.929	7.994	7.429	8.56
Lung cancer (C33-34)	91.165	89.292	93.039	93.76	91.856	95.665	90.041	88.172	91.909	90.847	88.967	92.726	90.122	88.248	91.997	90.689	88.806	92.572	89.473	87.6	91.346	87.677	85.821	89.532	84.554	82.732	86.377	81.289	79.5	83.078	78.503	76.742	80.265	77.574	75.821	79.328	81.206	79.404	83.009
Melanoma of the skin (C43)	4.007	3.614	4.4	4.086	3.688	4.484	3.753	3.371	4.135	4.084	3.685	4.483	3.724	3.343	4.105	3.63	3.253	4.007	3.546	3.173	3.919	3.32	2.958	3.681	3.48	3.11	3.85	3.633	3.255	4.012	3.764	3.378	4.15	3.624	3.245	4.003	3.954	3.556	4.352
Multiple myeloma (C88+C90)	2.979	2.641	3.318	3.163	2.813	3.513	2.869	2.535	3.203	2.602	2.284	2.921	3.09	2.743	3.437	2.85	2.516	3.184	3.202	2.847	3.556	2.753	2.424	3.082	3.008	2.664	3.351	2.727	2.399	3.054	2.806	2.472	3.139	2.58	2.26	2.9	2.914	2.572	3.255
Non-Hodgkin lymphoma (C82-86, C96)	6.158	5.671	6.645	6.515	6.013	7.017	6.459	5.958	6.96	6.192	5.701	6.683	6.591	6.083	7.098	6.127	5.638	6.617	6.664	6.152	7.175	6.154	5.662	6.646	5.784	5.307	6.261	6.004	5.518	6.491	5.835	5.355	6.316	5.257	4.8	5.714	6.031	5.54	6.522
Oesophageal cancer (C15)	6.177	5.689	6.665	5.967	5.487	6.448	6.474	5.973	6.976	5.538	5.074	6.003	5.872	5.393	6.35	5.613	5.145	6.082	5.335	4.877	5.793	5.498	5.034	5.963	5.472	5.008	5.936	4.898	4.459	5.337	4.776	4.342	5.211	4.413	3.994	4.831	4.317	3.901	4.733
Other	22.199	21.275	23.124	21.633	20.718	22.549	20.835	19.936	21.734	19.369	18.501	20.237	19.308	18.44	20.176	18.383	17.535	19.231	18.126	17.282	18.969	18.656	17.799	19.512	18.413	17.563	19.264	18.503	17.649	19.356	17.449	16.618	18.28	18.214	17.364	19.064	17.901	17.054	18.747
Ovarian cancer (C56)	7.713	7.168	8.258	7.604	7.061	8.146	7.863	7.31	8.415	7.759	7.209	8.309	7.686	7.139	8.234	7.322	6.786	7.857	7.78	7.228	8.333	7.409	6.869	7.948	6.785	6.269	7.302	7.055	6.528	7.582	6.731	6.215	7.247	7.01	6.483	7.538	6.767	6.247	7.288
Pancreatic cancer (C25)	20.363	19.477	21.249	22.077	21.153	23.002	21.473	20.56	22.386	21.487	20.572	22.401	21.018	20.112	21.923	22.863	21.917	23.809	23.24	22.285	24.195	22.192	21.258	23.126	21.687	20.764	22.611	22.082	21.149	23.014	20.384	19.486	21.282	21.464	20.541	22.387	21.644	20.713	22.575
Prostate cancer (C61)	13.828	13.098	14.558	12.987	12.277	13.696	13.814	13.082	14.546	14.275	13.529	15.02	13.959	13.221	14.697	14.258	13.511	15.005	15.065	14.297	15.834	14.088	13.344	14.832	14.047	13.304	14.79	14.209	13.461	14.957	13.829	13.09	14.569	14.338	13.584	15.092	15.36	14.576	16.145
Stomach cancer (C16)	18.983	18.128	19.838	19.249	18.386	20.112	17.794	16.963	18.625	17.439	16.615	18.263	16.122	15.328	16.915	16.778	15.967	17.588	15.552	14.771	16.333	15.011	14.243	15.779	13.726	12.992	14.461	13.288	12.565	14.012	12.914	12.199	13.628	12.664	11.955	13.372	12.37	11.666	13.074
Testicular cancer (C62)	0.513	0.372	0.653	0.362	0.244	0.481	0.351	0.234	0.468	0.583	0.432	0.734	0.414	0.287	0.541	0.4	0.275	0.525	0.444	0.312	0.576	0.455	0.322	0.589	0.484	0.346	0.622	0.373	0.252	0.494	0.389	0.265	0.513	0.382	0.259	0.506	0.514	0.37	0.657
Thyroid cancer (C73)	0	0	0	0	0	0	0	0	0	0	0	0	0	0	0	0	0	0	0	0	0	0	0	0	0	0	0	0	0	0	0	0	0	0	0	0	0	0	0
Males	2011			2012			2013			2014			2015			2016			2017			2018			2019			2020			2021			2022			2023
	rate	95%C		rate	95%C		rate	95%C		rate	95%C		rate	95%C		rate	95%C		rate	95%C		rate	95%C		rate	95%C		rate	95%C		rate	95%C		rate	95%C		rate	95%C
All sites excl. non-melanoma (C00-97)	495.108	488.788	501.428	498.422	492.069	504.775	482.608	476.349	488.867	474.407	468.194	480.619	465.389	459.231	471.547	472.259	466.049	478.47	460.453	454.315	466.591	452.847	446.76	458.934	438.967	432.976	444.957	426.729	420.818	432.639	410.307	404.5	416.115	405.902	400.119	411.686	417.49	411.613	423.367
Bladder cancer (C67)	20.122	18.845	21.399	22.066	20.726	23.406	19.52	18.258	20.782	17.818	16.611	19.025	19.689	18.419	20.958	20.241	18.952	21.53	19.245	17.988	20.503	19.673	18.402	20.945	19.655	18.385	20.925	19.312	18.052	20.572	19.765	18.488	21.042	18.573	17.333	19.812	20.302	19.004	21.601
Breast cancer (C50)	0	0	0	0	0	0	0	0	0	0	0	0	0	0	0	0	0	0	0	0	0	0	0	0	0	0	0	0	0	0	0	0	0	0	0	0	0	0	0
Cancer of brain and CNS (C70-72)	6.545	5.817	7.274	8.346	7.522	9.17	8.213	7.395	9.032	7.686	6.893	8.478	8.335	7.509	9.161	7.806	7.005	8.606	7.932	7.124	8.739	7.773	6.974	8.572	7.68	6.886	8.475	7.607	6.816	8.397	7.099	6.334	7.864	6.432	5.702	7.161	8.508	7.667	9.348
Cancer of lip, oral cavity and pharynx (C00-14)	28.437	26.919	29.955	27.984	26.475	29.493	26.532	25.062	28.003	26.636	25.16	28.111	26.744	25.265	28.224	26.03	24.569	27.491	23.589	22.196	24.981	23.692	22.297	25.088	23.105	21.728	24.483	21.542	20.211	22.873	20.584	19.28	21.887	18.542	17.304	19.781	17.904	16.685	19.124
Cancer of the corpus uteri (C54)	0	0	0	0	0	0	0	0	0	0	0	0	0	0	0	0	0	0	0	0	0	0	0	0	0	0	0	0	0	0	0	0	0	0	0	0	0	0	0
Cervical cancer (C53)	0	0	0	0	0	0	0	0	0	0	0	0	0	0	0	0	0	0	0	0	0	0	0	0	0	0	0	0	0	0	0	0	0	0	0	0	0	0	0
Colorectal cancer (C18-21)	84.194	81.582	86.805	82.304	79.717	84.891	82.681	80.086	85.277	80.768	78.2	83.337	78.27	75.74	80.801	78.397	75.862	80.932	77.237	74.718	79.755	76.713	74.203	79.223	75.134	72.651	77.617	72.934	70.486	75.382	73.584	71.121	76.048	71.56	69.128	73.992	72.299	69.849	74.749
Gallbladder cancer (C23-24)	6.371	5.652	7.09	6.896	6.147	7.645	6.398	5.676	7.12	6.583	5.849	7.317	6.014	5.312	6.715	6.878	6.126	7.629	5.708	5.023	6.393	6.426	5.699	7.153	6.08	5.373	6.786	5.474	4.803	6.145	5.273	4.614	5.933	5.462	4.79	6.134	6.103	5.391	6.815
Hodgkin tumor (C81)	0.848	0.586	1.111	0.309	0.15	0.467	0.489	0.289	0.689	0.583	0.365	0.802	0.68	0.444	0.915	0.54	0.33	0.751	0.415	0.231	0.6	0.304	0.146	0.462	0.484	0.285	0.683	0.511	0.306	0.716	0.402	0.22	0.584	0.257	0.111	0.402	0.295	0.138	0.451
Kidney cancer (C64-65)	12.246	11.25	13.243	13.486	12.439	14.534	12.278	11.278	13.279	12.339	11.335	13.343	11.856	10.871	12.841	12.125	11.128	13.123	11.894	10.905	12.883	11.99	10.997	12.982	11.033	10.082	11.985	11.821	10.836	12.807	10.735	9.794	11.676	11.21	10.247	12.173	11.702	10.716	12.688
Larynx cancer (C32)	11.94	10.956	12.923	11.822	10.842	12.803	11.563	10.592	12.534	10.995	10.047	11.942	9.242	8.372	10.112	9.776	8.88	10.671	9.377	8.499	10.255	9.278	8.405	10.151	10.964	10.015	11.913	10.108	9.196	11.019	7.474	6.689	8.259	9.002	8.139	9.865	8.889	8.03	9.748
Leukemia (C91-95)	13.883	12.822	14.944	13.953	12.887	15.018	12.993	11.964	14.023	13.533	12.481	14.585	13.443	12.394	14.493	13.063	12.028	14.098	12.479	11.466	13.491	13.142	12.103	14.182	13.16	12.121	14.2	11.1	10.145	12.056	10.651	9.714	11.589	10.025	9.115	10.936	10.144	9.226	11.062
Liver cancer (C22)	14.153	13.082	15.224	14.238	13.162	15.315	14.623	13.531	15.715	16.201	15.05	17.352	14.776	13.677	15.876	15.098	13.985	16.211	15.448	14.321	16.575	14.099	13.023	15.176	14.614	13.518	15.709	12.944	11.912	13.975	13.077	12.038	14.116	13.771	12.704	14.838	12.902	11.867	13.938
Lung cancer (C33-34)	146.984	143.534	150.434	149.774	146.285	153.262	139.402	136.033	142.772	140.192	136.809	143.575	135.273	131.948	138.599	138.62	135.25	141.99	134.132	130.814	137.45	131.845	128.555	135.134	122.927	119.752	126.103	118.677	115.556	121.799	113.299	110.243	116.355	110.564	107.542	113.587	115.271	112.178	118.364
Melanoma of the skin (C43)	5.865	5.176	6.555	5.634	4.957	6.311	4.972	4.335	5.609	5.346	4.685	6.007	5.896	5.201	6.591	5.581	4.904	6.257	5.059	4.415	5.704	4.713	4.091	5.336	5.306	4.646	5.966	5.125	4.476	5.774	5.151	4.499	5.803	5.436	4.765	6.107	6.18	5.464	6.897
Multiple myeloma (C88+C90)	3.387	2.863	3.911	3.797	3.241	4.352	3.632	3.088	4.176	2.958	2.466	3.45	3.487	2.953	4.022	3.573	3.032	4.114	4.121	3.539	4.703	3.24	2.724	3.757	3.821	3.26	4.381	3.246	2.729	3.763	3.821	3.259	4.382	2.943	2.45	3.437	3.601	3.054	4.148
Non-Hodgkin lymphoma (C82-86, C96)	8.504	7.674	9.334	8.358	7.533	9.183	8.713	7.87	9.556	7.493	6.71	8.276	8.883	8.03	9.736	8.018	7.206	8.829	8.206	7.385	9.027	7.518	6.732	8.304	6.889	6.137	7.641	8.052	7.238	8.865	7.663	6.868	8.458	7.266	6.491	8.042	7.365	6.582	8.147
Oesophageal cancer (C15)	11.386	10.425	12.347	11.335	10.374	12.295	12.816	11.794	13.838	10.233	9.318	11.147	11.129	10.175	12.084	11.109	10.155	12.064	10.186	9.271	11.101	11.028	10.076	11.98	10.478	9.55	11.405	9.2	8.331	10.07	8.768	7.917	9.618	7.851	7.045	8.657	7.898	7.088	8.708
Other	25.887	24.438	27.335	24.62	23.205	26.036	23.99	22.592	25.389	21.948	20.609	23.287	21.825	20.489	23.162	20.722	19.418	22.026	20.059	18.775	21.342	21.244	19.923	22.566	21.121	19.805	22.438	22.09	20.742	23.437	20.018	18.733	21.303	21.695	20.355	23.035	20.295	18.997	21.593
Ovarian cancer (C56)	0	0	0	0	0	0	0	0	0	0	0	0	0	0	0	0	0	0	0	0	0	0	0	0	0	0	0	0	0	0	0	0	0	0	0	0	0	0	0
Pancreatic cancer (C25)	25.838	24.391	27.286	26.085	24.628	27.542	25.787	24.337	27.237	25.54	24.095	26.984	25.17	23.735	26.605	27.415	25.916	28.915	28.205	26.682	29.727	27.191	25.697	28.686	25.003	23.57	26.436	26.16	24.693	27.626	24.672	23.245	26.099	25.16	23.717	26.602	25.547	24.091	27.004
Prostate cancer (C61)	39.727	37.933	41.522	37.753	36.001	39.506	40.224	38.413	42.035	40.762	38.937	42.587	40.331	38.514	42.148	41.014	39.18	42.848	43.301	41.415	45.187	40.202	38.385	42.019	40.212	38.395	42.029	40.491	38.667	42.316	39.247	37.447	41.046	40.596	38.764	42.429	43.265	41.37	45.161
Stomach cancer (C16)	27.918	26.414	29.422	29.096	27.558	30.635	27.181	25.692	28.67	25.902	24.447	27.357	23.656	22.265	25.048	25.672	24.221	27.123	23.02	21.645	24.396	21.917	20.575	23.259	20.521	19.223	21.819	19.638	18.368	20.909	18.459	17.225	19.693	18.877	17.627	20.126	18.133	16.906	19.36
Testicular cancer (C62)	1.1	0.801	1.398	0.78	0.528	1.032	0.731	0.487	0.975	1.256	0.935	1.576	0.893	0.622	1.163	0.839	0.576	1.101	0.93	0.653	1.206	0.986	0.701	1.27	1.018	0.729	1.307	0.798	0.542	1.054	0.832	0.57	1.094	0.838	0.575	1.102	1.085	0.785	1.385
Thyroid cancer (C73)	0	0	0	0	0	0	0	0	0	0	0	0	0	0	0	0	0	0	0	0	0	0	0	0	0	0	0	0	0	0	0	0	0	0	0	0	0	0	0
Females	2011			2012			2013			2014			2015			2016			2017			2018			2019			2020			2021			2022			2023
	rate	95%C		rate	95%C		rate	95%C		rate	95%C		rate	95%C		rate	95%C		rate	95%C		rate	95%C		rate	95%C		rate	95%C		rate	95%C		rate	95%C		rate	95%C
All sites excl. non-melanoma (C00-97)	266.076	261.663	270.49	268.785	264.335	273.236	266.648	262.209	271.088	265.037	260.604	269.47	265.467	261.023	269.91	260.261	255.853	264.669	261.014	256.592	265.436	256.673	252.283	261.064	250.945	246.599	255.29	250.585	246.236	254.933	243.945	239.644	248.245	243.063	238.765	247.362	250.182	245.789	254.574
Bladder cancer (C67)	4.852	4.256	5.449	4.838	4.241	5.436	4.658	4.071	5.246	5.629	4.982	6.276	4.877	4.274	5.48	5.041	4.427	5.656	5.408	4.771	6.046	5.106	4.486	5.726	5.404	4.765	6.042	5.592	4.942	6.243	5.784	5.121	6.447	5.196	4.566	5.825	5.79	5.121	6.459
Breast cancer (C50)	39.01	37.318	40.701	38.059	36.383	39.736	38.983	37.284	40.682	37.688	36.014	39.361	39.2	37.491	40.91	39.198	37.485	40.911	37.198	35.527	38.87	36.909	35.242	38.575	37.547	35.865	39.23	37.573	35.888	39.259	37.278	35.595	38.961	36.008	34.351	37.664	37.596	35.892	39.301
Cancer of brain and CNS (C70-72)	5.654	5.01	6.298	5.126	4.511	5.742	5.512	4.873	6.151	5.732	5.079	6.385	5.876	5.214	6.538	5.535	4.891	6.178	5.348	4.714	5.982	5.786	5.126	6.447	4.776	4.176	5.376	5.247	4.617	5.877	5.46	4.816	6.104	5.323	4.686	5.96	5.408	4.762	6.055
Cancer of lip, oral cavity and pharynx (C00-14)	5.103	4.491	5.715	5.618	4.974	6.262	5.132	4.515	5.749	5.4	4.767	6.034	5.462	4.824	6.1	4.805	4.205	5.404	5.194	4.57	5.819	4.854	4.249	5.458	5.047	4.43	5.664	4.494	3.911	5.077	4.366	3.79	4.942	4	3.448	4.553	4.753	4.147	5.359
Cancer of the corpus uteri (C54)	5.317	4.692	5.941	5.169	4.551	5.787	4.938	4.333	5.543	5.769	5.114	6.424	4.605	4.019	5.191	5.491	4.85	6.132	5.433	4.794	6.072	5.333	4.699	5.966	5.627	4.975	6.278	6.181	5.497	6.865	5.788	5.125	6.452	6.343	5.648	7.039	7.3	6.549	8.052
Cervical cancer (C53)	7.698	6.947	8.45	7.859	7.097	8.621	7.419	6.678	8.161	7.687	6.931	8.443	8.651	7.848	9.455	7.114	6.385	7.844	6.86	6.142	7.577	7.304	6.563	8.046	6.862	6.142	7.581	6.846	6.126	7.565	7.518	6.762	8.273	7.13	6.392	7.867	7.095	6.354	7.836
Colorectal cancer (C18-21)	40.184	38.467	41.901	41.021	39.281	42.762	40.128	38.404	41.852	38.888	37.188	40.588	38.211	36.523	39.899	38.441	36.745	40.137	37.406	35.73	39.082	37.564	35.883	39.246	35.642	34.003	37.281	36.042	34.391	37.693	34.925	33.296	36.553	35.084	33.449	36.718	34.499	32.866	36.132
Gallbladder cancer (C23-24)	7.743	6.989	8.497	7.838	7.077	8.599	7.487	6.742	8.232	6.77	6.06	7.479	6.373	5.684	7.062	6.097	5.421	6.772	6.108	5.431	6.785	5.955	5.285	6.624	5.195	4.569	5.82	5.01	4.395	5.626	4.475	3.892	5.059	5.37	4.73	6.009	4.853	4.24	5.465
Hodgkin tumor (C81)	0.231	0.101	0.362	0.412	0.237	0.586	0.383	0.215	0.551	0.193	0.073	0.313	0.387	0.217	0.556	0.324	0.168	0.48	0.421	0.243	0.599	0.449	0.265	0.633	0.309	0.156	0.461	0.278	0.133	0.423	0.413	0.236	0.59	0.253	0.115	0.392	0.345	0.182	0.509
Kidney cancer (C64-65)	6.084	5.416	6.753	4.518	3.941	5.096	5.969	5.304	6.634	5.309	4.681	5.938	4.788	4.19	5.385	5.176	4.554	5.798	5.455	4.815	6.095	4.985	4.372	5.597	4.93	4.32	5.54	5.081	4.461	5.701	5.018	4.401	5.636	4.93	4.317	5.543	4.308	3.731	4.885
Larynx cancer (C32)	1.229	0.928	1.529	1.017	0.743	1.291	1.253	0.949	1.558	1.171	0.876	1.466	1.331	1.016	1.647	1.046	0.767	1.326	1.171	0.875	1.468	1.162	0.866	1.457	0.931	0.666	1.196	1.254	0.946	1.562	1.046	0.764	1.327	0.866	0.609	1.123	1.02	0.739	1.301
Leukemia (C91-95)	8.746	7.945	9.547	7.894	7.13	8.657	8.223	7.442	9.003	7.291	6.555	8.028	8.384	7.593	9.174	7.76	6.998	8.522	7.092	6.362	7.821	8.397	7.602	9.192	6.831	6.113	7.549	6.933	6.209	7.657	6.443	5.743	7.142	6.428	5.728	7.128	6.679	5.961	7.398
Liver cancer (C22)	5.085	4.474	5.696	5.157	4.54	5.774	5.014	4.404	5.623	4.981	4.372	5.589	5.18	4.559	5.802	4.652	4.062	5.242	5.333	4.7	5.966	4.988	4.375	5.6	4.749	4.151	5.348	5.247	4.617	5.877	4.435	3.854	5.015	4.756	4.154	5.358	4.567	3.973	5.161
Lung cancer (C33-34)	54.265	52.269	56.26	56.557	54.514	58.601	57.087	55.03	59.143	58.515	56.43	60.6	60.021	57.906	62.136	58.515	56.422	60.607	59.953	57.832	62.075	58.168	56.076	60.26	59.193	57.081	61.305	56.826	54.753	58.899	55.64	53.584	57.696	55.914	53.85	57.978	58.741	56.61	60.871
Melanoma of the skin (C43)	2.795	2.342	3.248	3.069	2.593	3.545	2.933	2.467	3.399	3.336	2.838	3.834	2.407	1.983	2.831	2.518	2.084	2.952	2.548	2.11	2.985	2.5	2.066	2.934	2.455	2.025	2.885	2.787	2.328	3.246	2.817	2.354	3.28	2.541	2.101	2.981	2.661	2.207	3.114
Multiple myeloma (C88+C90)	2.733	2.285	3.181	2.771	2.318	3.223	2.416	1.993	2.839	2.36	1.941	2.778	2.853	2.391	3.314	2.387	1.964	2.809	2.669	2.221	3.116	2.473	2.042	2.905	2.501	2.067	2.936	2.501	2.066	2.936	2.102	1.703	2.502	2.35	1.927	2.774	2.494	2.055	2.933
Non-Hodgkin lymphoma (C82-86, C96)	4.682	4.096	5.268	5.351	4.723	5.98	4.954	4.348	5.559	5.274	4.648	5.9	5.118	4.5	5.735	4.895	4.29	5.5	5.722	5.067	6.378	5.283	4.652	5.914	5.036	4.419	5.652	4.684	4.088	5.279	4.639	4.045	5.232	3.926	3.379	4.473	5.154	4.522	5.785
Oesophageal cancer (C15)	2.337	1.923	2.752	2.139	1.741	2.536	1.897	1.522	2.272	1.969	1.586	2.351	1.994	1.608	2.38	1.533	1.194	1.872	1.804	1.436	2.172	1.542	1.201	1.883	1.733	1.371	2.094	1.76	1.395	2.124	1.83	1.457	2.203	1.882	1.503	2.261	1.632	1.276	1.987
Other	19.567	18.369	20.766	19.393	18.196	20.589	18.558	17.386	19.731	17.448	16.31	18.587	17.488	16.346	18.63	16.662	15.546	17.779	16.478	15.366	17.59	16.725	15.603	17.847	16.29	15.181	17.398	16.094	14.991	17.197	15.772	14.677	16.866	15.644	14.552	16.736	16.25	15.129	17.371
Ovarian cancer (C56)	12.809	11.839	13.778	12.761	11.79	13.732	13.358	12.363	14.353	13.041	12.056	14.026	12.882	11.902	13.862	12.339	11.378	13.3	13.158	12.164	14.152	12.425	11.458	13.392	11.494	10.563	12.425	11.955	11.004	12.906	11.456	10.523	12.388	11.868	10.917	12.819	11.596	10.65	12.543
Pancreatic cancer (C25)	16.538	15.436	17.64	19.033	17.847	20.219	18.487	17.316	19.657	18.474	17.302	19.646	18.171	17.007	19.335	19.476	18.269	20.683	19.685	18.469	20.901	18.525	17.344	19.705	19.235	18.031	20.44	18.995	17.796	20.194	17.452	16.3	18.603	18.684	17.491	19.877	18.915	17.706	20.124
Prostate cancer (C61)	0	0	0	0	0	0	0	0	0	0	0	0	0	0	0	0	0	0	0	0	0	0	0	0	0	0	0	0	0	0	0	0	0	0	0	0	0	0	0
Stomach cancer (C16)	13.582	12.584	14.581	13.254	12.264	14.243	12.12	11.173	13.068	12.344	11.386	13.302	11.416	10.493	12.339	11.352	10.43	12.274	10.849	9.946	11.751	10.535	9.645	11.426	9.444	8.6	10.288	9.327	8.487	10.167	9.45	8.603	10.298	8.795	7.976	9.614	8.709	7.888	9.53
Testicular cancer (C62)	0	0	0	0	0	0	0	0	0	0	0	0	0	0	0	0	0	0	0	0	0	0	0	0	0	0	0	0	0	0	0	0	0	0	0	0	0	0	0
Thyroid cancer (C73)	0	0	0	0	0	0	0	0	0	0	0	0	0	0	0	0	0	0	0	0	0	0	0	0	0	0	0	0	0	0	0	0	0	0	0	0	0	0	0

## Sheet: EU összevetés Férfi 2018
		Country	Site	Gender	ICD	Year	Incidence	Mortality	MIR %
		Europe	All sites	M	C00–97/C44	2018	436	217.4	49.8624
		EU-28	All sites	M	C00–97/C44	2018	455.5	206	45.225
		Central and Eastern Europe	All sites	M	C00–97/C44	2018	390.4	250.2	64.0881
		Belarus	All sites	M	C00–97/C44	2018	450.1	238	52.8771
		Bulgaria	All sites	M	C00–97/C44	2018	396.7	230.1	58.0035
		Czech Republic	All sites	M	C00–97/C44	2018	480.4	205.9	42.8601
		Hungary - Ferlay	All sites	M	C00–97/C44	2018	580.5	299.9	51.6624
		Hungary - CONCORD 1.1	All sites	M	C00–97/C44	2018	531.589	#REF!	#REF!
		Hungary - CONCORD 1.2A	All sites	M	C00–97/C44	2018	#REF!	#REF!	#REF!
		Hungary - CONCORD 1.2C	All sites	M	C00–97/C44	2018	459.8	#REF!	#REF!
		Moldova	All sites	M	C00–97/C44	2018	423.1	272.6	64.4292
		Poland	All sites	M	C00–97/C44	2018	413.7	266.4	64.3945
		Romania	All sites	M	C00–97/C44	2018	373.4	245	65.6133
		Russian Federation	All sites	M	C00–97/C44	2018	361.5	248.1	68.6307
		Slovakia	All sites	M	C00–97/C44	2018	510.5	294.1	57.6102
		Ukraine	All sites	M	C00–97/C44	2018	352.9	239.4	67.8379
		Northern Europe	All sites	M	C00–97/C44	2018	460.2	186.1	40.4389
		Denmark	All sites	M	C00–97/C44	2018	489.9	205.9	42.029
		Estonia	All sites	M	C00–97/C44	2018	523.2	264	50.4587
		Finland	All sites	M	C00–97/C44	2018	391.6	155.6	39.7344
		Iceland	All sites	M	C00–97/C44	2018	354.8	159	44.814
		Ireland	All sites	M	C00–97/C44	2018	535.2	178.2	33.296
		Latvia	All sites	M	C00–97/C44	2018	538.1	282.7	52.5367
		Lithuania	All sites	M	C00–97/C44	2018	483.3	284.8	58.9282
		Norway	All sites	M	C00–97/C44	2018	511.5	172.1	33.6461
		Sweden	All sites	M	C00–97/C44	2018	424.7	154.2	36.308
		United Kingdom	All sites	M	C00–97/C44	2018	455.9	185.7	40.7326
		Southern Europe	All sites	M	C00–97/C44	2018	435.2	201.1	46.2086
		Albania	All sites	M	C00–97/C44	2018	280.6	180.2	64.2195
		Bosnia Herzegovina	All sites	M	C00–97/C44	2018	348.1	239	68.6584
		Croatia	All sites	M	C00–97/C44	2018	469.9	281.7	59.9489
		Cyprus	All sites	M	C00–97/C44	2018	389.6	222.4	57.0842
		Greece	All sites	M	C00–97/C44	2018	463.5	226.8	48.932
		Italy	All sites	M	C00–97/C44	2018	430.3	181.1	42.0869
		FYR Macedonia	All sites	M	C00–97/C44	2018	361.4	220.4	60.9851
		Malta	All sites	M	C00–97/C44	2018	371.5	171.3	46.1104
		Montenegro	All sites	M	C00–97/C44	2018	330.9	209.3	63.2517
		Portugal	All sites	M	C00–97/C44	2018	431.9	221.3	51.2387
		Serbia	All sites	M	C00–97/C44	2018	460.5	279.4	60.6732
		Slovenia	All sites	M	C00–97/C44	2018	513.7	236	45.9412
		Spain	All sites	M	C00–97/C44	2018	444.7	191.4	43.0403
		Western Europe	All sites	M	C00–97/C44	2018	472.6	199.4	42.1921
		Austria	All sites	M	C00–97/C44	2018	367.4	180.8	49.2107
		Belgium	All sites	M	C00–97/C44	2018	491.8	193.9	39.4266
		France	All sites	M	C00–97/C44	2018	535.1	216	40.3663
		Germany	All sites	M	C00–97/C44	2018	445.8	195.6	43.8762
		Luxembourg	All sites	M	C00–97/C44	2018	451.6	169.6	37.5554
		Netherlands	All sites	M	C00–97/C44	2018	457.5	195.9	42.8197
		Switzerland	All sites	M	C00–97/C44	2018	415	158.6	38.2169

## Sheet: EU összevetés Nő 2018
		Country	Site	Gender	ICD	Year	Incidence	Mortality	MIR	MIR%
		Europe	All sites	F	C00–97/C44	2018	332.6	128.1	0.385147	38.5147
		EU-28	All sites	F	C00–97/C44	2018	354.7	127.7	0.360023	36.0023
		Central and Eastern Europe	All sites	F	C00–97/C44	2018	287.4	132	0.45929	45.929
		Belarus	All sites	F	C00–97/C44	2018	301.3	108.4	0.359774	35.9774
		Bulgaria	All sites	F	C00–97/C44	2018	278.6	128.4	0.460876	46.0876
		Czech Republic	All sites	F	C00–97/C44	2018	347	127.9	0.368588	36.8588
		Hungary - Ferlay	All sites	F	C00–97/C44	2018	438.5	178.1	0.406157	40.6157
		Hungary - CONCORD 1.1	All sites	F	C00–97/C44	2018	448.961	#REF!		#REF!
		Hungary - CONCORD 1.2A	All sites	F	C00–97/C44	2018	#REF!	#REF!		#REF!
		Hungary - CONCORD 1.2C	All sites	F	C00–97/C44	2018	368.678	#REF!		#REF!
		Moldova	All sites	F	C00–97/C44	2018	284.9	138.1	0.484731	48.4731
		Poland	All sites	F	C00–97/C44	2018	312.4	153.3	0.490717	49.0717
		Romania	All sites	F	C00–97/C44	2018	261.6	128.2	0.490061	49.0061
		Russian Federation	All sites	F	C00–97/C44	2018	274.7	127.5	0.464143	46.4143
		Slovakia	All sites	F	C00–97/C44	2018	343.9	160.1	0.465542	46.5542
		Ukraine	All sites	F	C00–97/C44	2018	262	122.1	0.466031	46.6031
		Northern Europe	All sites	F	C00–97/C44	2018	391.4	135.4	0.345938	34.5938
		Denmark	All sites	F	C00–97/C44	2018	432.9	156.4	0.361284	36.1284
		Estonia	All sites	F	C00–97/C44	2018	324.8	130.1	0.400554	40.0554
		Finland	All sites	F	C00–97/C44	2018	348	107.1	0.307759	30.7759
		Iceland	All sites	F	C00–97/C44	2018	348.4	133	0.381745	38.1745
		Ireland	All sites	F	C00–97/C44	2018	410	143.3	0.349512	34.9512
		Latvia	All sites	F	C00–97/C44	2018	361.8	140.6	0.388612	38.8612
		Lithuania	All sites	F	C00–97/C44	2018	335.7	131.4	0.391421	39.1421
		Norway	All sites	F	C00–97/C44	2018	414	127.1	0.307005	30.7005
		Sweden	All sites	F	C00–97/C44	2018	365.4	121.4	0.332239	33.2239
		United Kingdom	All sites	F	C00–97/C44	2018	398.5	138.7	0.348055	34.8055
		Southern Europe	All sites	F	C00–97/C44	2018	326.3	113.7	0.348452	34.8452
		Albania	All sites	F	C00–97/C44	2018	196.3	87.3	0.444727	44.4727
		Bosnia Herzegovina	All sites	F	C00–97/C44	2018	267.8	128.9	0.481329	48.1329
		Croatia	All sites	F	C00–97/C44	2018	339	150.6	0.444248	44.4248
		Cyprus	All sites	F	C00–97/C44	2018	305.5	115.9	0.379378	37.9378
		Greece	All sites	F	C00–97/C44	2018	318.2	115.2	0.362036	36.2036
		Italy	All sites	F	C00–97/C44	2018	356.1	114.7	0.322101	32.2101
		FYR Macedonia	All sites	F	C00–97/C44	2018	279.7	120.4	0.430461	43.0461
		Malta	All sites	F	C00–97/C44	2018	334.4	104.2	0.311603	31.1603
		Montenegro	All sites	F	C00–97/C44	2018	282.9	124	0.438317	43.8317
		Portugal	All sites	F	C00–97/C44	2018	288.6	102.4	0.354816	35.4816
		Serbia	All sites	F	C00–97/C44	2018	377.2	170.6	0.45228	45.228
		Slovenia	All sites	F	C00–97/C44	2018	343.4	136.4	0.397204	39.7204
		Spain	All sites	F	C00–97/C44	2018	298.5	98.1	0.328643	32.8643
		Western Europe	All sites	F	C00–97/C44	2018	374.6	126.8	0.338494	33.8494
		Austria	All sites	F	C00–97/C44	2018	301.6	120.1	0.39821	39.821
		Belgium	All sites	F	C00–97/C44	2018	424.1	126.6	0.298515	29.8515
		France	All sites	F	C00–97/C44	2018	380.6	123	0.323174	32.3174
		Germany	All sites	F	C00–97/C44	2018	368.9	128.4	0.348062	34.8062
		Luxembourg	All sites	F	C00–97/C44	2018	376.5	115.1	0.30571	30.571
		Netherlands	All sites	F	C00–97/C44	2018	405.8	148.6	0.36619	36.619
		Switzerland	All sites	F	C00–97/C44	2018	343.7	105.3	0.306372	30.6372

## Sheet: Incidence_Male_1.1
1.1
Ferlay		2011	2012	2013	2014	2015	2016	2017	2018	2019	2020	2021
	ESP 1976
	0-29	43000	43000	43000	43000	43000	43000	43000	43000	43000	43000	43000
	30-39	14000	14000	14000	14000	14000	14000	14000	14000	14000	14000	14000
	40-49	14000	14000	14000	14000	14000	14000	14000	14000	14000	14000	14000
	50-59	13000	13000	13000	13000	13000	13000	13000	13000	13000	13000	13000
	60-69	9000	9000	9000	9000	9000	9000	9000	9000	9000	9000	9000
	70-79	5000	5000	5000	5000	5000	5000	5000	5000	5000	5000	5000
	80+	2000	2000	2000	2000	2000	2000	2000	2000	2000	2000	2000
	INCIDENCE	2011	2012	2013	2014	2015	2016	2017	2018	2019	2020	2021
	0-29	814	770	741	750	688	706	665	630	656	543	541
	30-39	1101	974	1043	1025	1011	954	887	862	773	712	678
	40-49	2053	2024	1993	2026	1979	2152	2038	2012	1948	1801	1711
	50-59	7076	6515	6346	5921	5406	5103	4965	4611	4646	4064	3850
	60-69	10179	10114	10606	10698	11047	11523	11153	10824	10583	9143	8850
	70-79	8587	8155	8681	8641	8764	8768	8986	8791	9270	7907	8174
	80+	4162	4088	4036	3975	3838	3793	3614	3442	3503	2881	3148
	KSH mid Y pop	2011	2012	2013	2014	2015	2016	2017	2018	2019	2020	2021
	0-29	1713359	1.66836e+06	1.65365e+06	1642172	1630978	1.61774e+06	1.60669e+06	1598951	1590747	1577623	1.56143e+06
	30-39	822636	795783	784136	762288	733586	705889	682803	667000	656428	648258	643892
	40-49	649446	667653	682298	702969	732332	759357	778452	791352	799936	802522	799924
	50-59	659862	668706	650856	627786	604628	587867	582238	586944	596661	607371	617596
	60-69	493312	519658	530538	546904	565778	581418	586207	582600	576336	567555	555870
	70-79	276213	282008	287754	294896	300868	304946	311774	320358	329500	337876	342890
	80+	122984	118143	120441	122570	123980	124686	125283	126507	128697	131088	132730
	Age-specific	2011	2012	2013	2014	2015	2016	2017	2018	2019	2020	2021
	0-29	47.509	46.1531	44.81	45.6712	42.1833	43.6411	41.3895	39.4008	41.2385	34.4189	34.6477
	30-39	133.838	122.395	133.013	134.464	137.816	135.149	129.906	129.235	117.759	109.833	105.297
	40-49	316.115	303.151	292.101	288.206	270.233	283.398	261.802	254.248	243.519	224.418	213.895
	50-59	1072.35	974.27	975.024	943.156	894.104	868.053	852.743	785.595	778.667	669.113	623.385
	60-69	2063.4	1946.28	1999.1	1956.1	1952.53	1981.88	1902.57	1857.88	1836.25	1610.95	1592.1
	70-79	3108.83	2891.77	3016.81	2930.19	2912.91	2875.26	2882.22	2744.12	2813.35	2340.21	2383.86
	80-89	3384.19	3460.21	3351.02	3243.04	3095.65	3042.04	2884.67	2720.8	2721.9	2197.76	2371.73
	Age-standardised	2011	2012	2013	2014	2015	2016	2017	2018	2019	2020	2021
	0-29	2.04289e+06	1.98458e+06	1.92683e+06	1.96386e+06	1.81388e+06	1.87657e+06	1.77975e+06	1.69424e+06	1.77325e+06	1.48001e+06	1.48985e+06
	30-39	1.87373e+06	1.71353e+06	1.86218e+06	1.88249e+06	1.92943e+06	1.89208e+06	1.81868e+06	1.80929e+06	1.64862e+06	1.53766e+06	1.47416e+06
	40-49	4.42561e+06	4.24412e+06	4.08942e+06	4.03489e+06	3.78326e+06	3.96757e+06	3.66522e+06	3.55948e+06	3.40927e+06	3.14185e+06	2.99453e+06
	50-59	1.39405e+07	1.26655e+07	1.26753e+07	1.2261e+07	1.16234e+07	1.12847e+07	1.10857e+07	1.02127e+07	1.01227e+07	8.69847e+06	8.104e+06
	60-69	1.85706e+07	1.75165e+07	1.79919e+07	1.76049e+07	1.75728e+07	1.78369e+07	1.71231e+07	1.67209e+07	1.65263e+07	1.44985e+07	1.43289e+07
	70-79	1.55442e+07	1.44588e+07	1.50841e+07	1.46509e+07	1.45645e+07	1.43763e+07	1.44111e+07	1.37206e+07	1.40668e+07	1.1701e+07	1.19193e+07
	80-89	6.76839e+06	6.92043e+06	6.70204e+06	6.48609e+06	6.1913e+06	6.08408e+06	5.76934e+06	5.4416e+06	5.44379e+06	4.39552e+06	4.74346e+06
	Total	100000	100000	100000	100000	100000	100000	100000	100000	100000	100000	100000
	INCIDENCE	33972	32640	33446	33036	32733	32999	32308	31172	31379	27051	26952
	Population	4.73781e+06	4.72031e+06	4709672	4699585	4692149	4681905	4.67345e+06	4.67371e+06	4.67831e+06	4672292	4.65433e+06
	Age-specific	10126.2	9744.23	9811.88	9540.83	9305.42	9229.42	8955.3	8531.28	8552.69	7186.7	7324.91
	Age-standardised	6.31659e+07	5.95035e+07	6.03318e+07	5.88842e+07	5.74785e+07	5.73182e+07	5.56529e+07	5.31589e+07	5.29907e+07	4.54531e+07	4.50542e+07
	The age-standardised mortality rate per 100,000 population (all ages) is:	2011	2012	2013	2014	2015	2016	2017	2018	2019	2020	2021
	Rate per 100,000	631.659	595.035	603.318	588.842	574.785	573.182	556.529	531.589	529.907	454.531	450.542
	Lower limit CI95%	624.942	588.58	596.852	582.492	568.559	566.998	550.46	525.687	524.043	449.114	445.163
	Upper limit CI95%	638.376	601.491	609.784	595.192	581.012	579.366	562.597	537.49	535.77	459.947	455.921

## Sheet: Incidence_Male_1.2C
1.2C																1.2C
Ferlay		2011	2012	2013	2014	2015	2016	2017	2018	2019	2020	2021				Ferlay		2011	2012	2013	2014	2015	2016	2017	2018	2019	2020	2021
	ESP 1976																ESP 2013
	0-29	43000	43000	43000	43000	43000	43000	43000	43000	43000	43000	43000					0-29	33500	33500	33500	33500	33500	33500	33500	33500	33500	33500	33500
	30-39	14000	14000	14000	14000	14000	14000	14000	14000	14000	14000	14000					30-39	13500	13500	13500	13500	13500	13500	13500	13500	13500	13500	13500
	40-49	14000	14000	14000	14000	14000	14000	14000	14000	14000	14000	14000					40-49	14000	14000	14000	14000	14000	14000	14000	14000	14000	14000	14000
	50-59	13000	13000	13000	13000	13000	13000	13000	13000	13000	13000	13000					50-59	13500	13500	13500	13500	13500	13500	13500	13500	13500	13500	13500
	60-69	9000	9000	9000	9000	9000	9000	9000	9000	9000	9000	9000					60-69	11500	11500	11500	11500	11500	11500	11500	11500	11500	11500	11500
	70-79	5000	5000	5000	5000	5000	5000	5000	5000	5000	5000	5000					70-79	9000	9000	9000	9000	9000	9000	9000	9000	9000	9000	9000
	80+	2000	2000	2000	2000	2000	2000	2000	2000	2000	2000	2000					80+	5000	5000	5000	5000	5000	5000	5000	5000	5000	5000	5000
	INCIDENCE	2011	2012	2013	2014	2015	2016	2017	2018	2019	2020	2021					INCIDENCE	2011	2012	2013	2014	2015	2016	2017	2018	2019	2020	2021
	0-29	558	521	486	494	457	474	471	455	469	390	399					0-29	558	521	486	494	457	474	471	455	469	390	399
	30-39	787	694	717	717	733	670	633	653	553	526	531					30-39	787	694	717	717	733	670	633	653	553	526	531
	40-49	1594	1603	1526	1529	1482	1609	1502	1550	1485	1431	1360					40-49	1594	1603	1526	1529	1482	1609	1502	1550	1485	1431	1360
	50-59	6084	5609	5435	5108	4604	4320	4262	3932	3965	3462	3326					50-59	6084	5609	5435	5108	4604	4320	4262	3932	3965	3462	3326
	60-69	9016	8978	9261	9551	9782	10187	9937	9737	9395	8148	7983					60-69	9016	8978	9261	9551	9782	10187	9937	9737	9395	8148	7983
	70-79	7488	7112	7597	7610	7787	7737	8055	7873	8239	6997	7358					70-79	7488	7112	7597	7610	7787	7737	8055	7873	8239	6997	7358
	80+	3429	3387	3324	3354	3242	3194	3111	2913	2953	2462	2707					80+	3429	3387	3324	3354	3242	3194	3111	2913	2953	2462	2707
	KSH mid Y pop	2011	2012	2013	2014	2015	2016	2017	2018	2019	2020	2021					KSH mid Y pop	2011	2012	2013	2014	2015	2016	2017	2018	2019	2020	2021
	0-29	1713359	1.66836e+06	1.65365e+06	1642172	1630978	1.61774e+06	1.60669e+06	1598951	1590747	1577623	1.56143e+06					0-29	1713359	1.66836e+06	1.65365e+06	1642172	1630978	1.61774e+06	1.60669e+06	1598951	1590747	1577623	1.56143e+06
	30-39	822636	795783	784136	762288	733586	705889	682803	667000	656428	648258	643892					30-39	822636	795783	784136	762288	733586	705889	682803	667000	656428	648258	643892
	40-49	649446	667653	682298	702969	732332	759357	778452	791352	799936	802522	799924					40-49	649446	667653	682298	702969	732332	759357	778452	791352	799936	802522	799924
	50-59	659862	668706	650856	627786	604628	587867	582238	586944	596661	607371	617596					50-59	659862	668706	650856	627786	604628	587867	582238	586944	596661	607371	617596
	60-69	493312	519658	530538	546904	565778	581418	586207	582600	576336	567555	555870					60-69	493312	519658	530538	546904	565778	581418	586207	582600	576336	567555	555870
	70-79	276213	282008	287754	294896	300868	304946	311774	320358	329500	337876	342890					70-79	276213	282008	287754	294896	300868	304946	311774	320358	329500	337876	342890
	80+	122984	118143	120441	122570	123980	124686	125283	126507	128697	131088	132730					80+	122984	118143	120441	122570	123980	124686	125283	126507	128697	131088	132730
	Age-specific	2011	2012	2013	2014	2015	2016	2017	2018	2019	2020	2021					Age-specific	2011	2012	2013	2014	2015	2016	2017	2018	2019	2020	2021
	0-29	32.5676	31.2283	29.3895	30.0821	28.02	29.3001	29.3149	28.4562	29.483	24.7207	25.5535					0-29	32.5676	31.2283	29.3895	30.0821	28.02	29.3001	29.3149	28.4562	29.483	24.7207	25.5535
	30-39	95.668	87.2097	91.4383	94.0589	99.9202	94.9158	92.7061	97.901	84.2438	81.1406	82.4672					30-39	95.668	87.2097	91.4383	94.0589	99.9202	94.9158	92.7061	97.901	84.2438	81.1406	82.4672
	40-49	245.44	240.095	223.656	217.506	202.367	211.89	192.947	195.867	185.64	178.313	170.016					40-49	245.44	240.095	223.656	217.506	202.367	211.89	192.947	195.867	185.64	178.313	170.016
	50-59	922.012	838.785	835.054	813.653	761.461	734.86	732.002	669.911	664.531	569.998	538.54					50-59	922.012	838.785	835.054	813.653	761.461	734.86	732.002	669.911	664.531	569.998	538.54
	60-69	1827.64	1727.67	1745.59	1746.38	1728.95	1752.1	1695.13	1671.3	1630.12	1435.63	1436.13					60-69	1827.64	1727.67	1745.59	1746.38	1728.95	1752.1	1695.13	1671.3	1630.12	1435.63	1436.13
	70-79	2710.95	2521.92	2640.1	2580.57	2588.18	2537.17	2583.61	2457.57	2500.46	2070.88	2145.88					70-79	2710.95	2521.92	2640.1	2580.57	2588.18	2537.17	2583.61	2457.57	2500.46	2070.88	2145.88
	80-89	2788.18	2866.86	2759.86	2736.4	2614.93	2561.63	2483.18	2302.64	2294.54	1878.13	2039.48					80-89	2788.18	2866.86	2759.86	2736.4	2614.93	2561.63	2483.18	2302.64	2294.54	1878.13	2039.48
	Age-standardised	2011	2012	2013	2014	2015	2016	2017	2018	2019	2020	2021					Age-standardised	2011	2012	2013	2014	2015	2016	2017	2018	2019	2020	2021
	0-29	1.40041e+06	1.34282e+06	1.26375e+06	1.29353e+06	1.20486e+06	1.2599e+06	1.26054e+06	1.22361e+06	1.26777e+06	1.06299e+06	1.0988e+06					0-29	1.09101e+06	1.04615e+06	984549	1.00775e+06	938670	981554	982050	953281	987681	828145	856041
	30-39	1.33935e+06	1.22094e+06	1.28014e+06	1.31682e+06	1.39888e+06	1.32882e+06	1.29789e+06	1.37061e+06	1.17941e+06	1.13597e+06	1.15454e+06					30-39	1.29152e+06	1.17733e+06	1.23442e+06	1.26979e+06	1.34892e+06	1.28136e+06	1.25153e+06	1.32166e+06	1.13729e+06	1.0954e+06	1.11331e+06
	40-49	3.43616e+06	3.36133e+06	3.13119e+06	3.04508e+06	2.83314e+06	2.96646e+06	2.70126e+06	2.74214e+06	2.59896e+06	2.49638e+06	2.38022e+06					40-49	3.43616e+06	3.36133e+06	3.13119e+06	3.04508e+06	2.83314e+06	2.96646e+06	2.70126e+06	2.74214e+06	2.59896e+06	2.49638e+06	2.38022e+06
	50-59	1.19862e+07	1.09042e+07	1.08557e+07	1.05775e+07	9.89899e+06	9.55318e+06	9.51603e+06	8.70885e+06	8.63891e+06	7.40997e+06	7.00102e+06					50-59	1.24472e+07	1.13236e+07	1.12732e+07	1.09843e+07	1.02797e+07	9.92061e+06	9.88203e+06	9.0438e+06	8.97117e+06	7.69497e+06	7.27029e+06
	60-69	1.64488e+07	1.55491e+07	1.57103e+07	1.57174e+07	1.55605e+07	1.57689e+07	1.52562e+07	1.50417e+07	1.46711e+07	1.29207e+07	1.29251e+07					60-69	2.10179e+07	1.98683e+07	2.00743e+07	2.00833e+07	1.98829e+07	2.01491e+07	1.94941e+07	1.922e+07	1.87464e+07	1.65098e+07	1.65154e+07
	70-79	1.35548e+07	1.26096e+07	1.32005e+07	1.29029e+07	1.29409e+07	1.26858e+07	1.2918e+07	1.22878e+07	1.25023e+07	1.03544e+07	1.07294e+07					70-79	2.43986e+07	2.26973e+07	2.37609e+07	2.32251e+07	2.32936e+07	2.28345e+07	2.32525e+07	2.21181e+07	2.25041e+07	1.86379e+07	1.93129e+07
	80-89	5.57636e+06	5.73373e+06	5.51972e+06	5.47279e+06	5.22985e+06	5.12327e+06	4.96636e+06	4.60528e+06	4.58907e+06	3.75626e+06	4.07896e+06					80-89	1.39409e+07	1.43343e+07	1.37993e+07	1.3682e+07	1.30746e+07	1.28082e+07	1.24159e+07	1.15132e+07	1.14727e+07	9.39064e+06	1.01974e+07
	Total	100000	100000	100000	100000	100000	100000	100000	100000	100000	100000	100000					Total	100000	100000	100000	100000	100000	100000	100000	100000	100000	100000	100000
	INCIDENCE	28956	27904	28346	28363	28087	28191	27971	27113	27059	23416	23664					INCIDENCE	28956	27904	28346	28363	28087	28191	27971	27113	27059	23416	23664
	Population	4.73781e+06	4.72031e+06	4709672	4699585	4692149	4681905	4.67345e+06	4.67371e+06	4.67831e+06	4672292	4.65433e+06					Population	4.73781e+06	4.72031e+06	4709672	4699585	4692149	4681905	4.67345e+06	4.67371e+06	4.67831e+06	4672292	4.65433e+06
	Age-specific	8622.46	8313.78	8325.09	8218.64	8023.82	7921.86	7808.89	7423.64	7389.01	6238.81	6438.06					Age-specific	8622.46	8313.78	8325.09	8218.64	8023.82	7921.86	7808.89	7423.64	7389.01	6238.81	6438.06
	Age-standardised	5.3742e+07	5.07217e+07	5.09613e+07	5.0326e+07	4.90671e+07	4.86863e+07	4.79163e+07	4.598e+07	4.54475e+07	3.91366e+07	3.93681e+07					Age-standardised	7.76232e+07	7.38083e+07	7.42579e+07	7.32974e+07	7.16516e+07	7.09418e+07	6.99793e+07	6.69121e+07	6.64183e+07	5.66532e+07	5.76456e+07
	The age-standardised mortality rate per 100,000 population (all ages) is:	2011	2012	2013	2014	2015	2016	2017	2018	2019	2020	2021					The age-standardised mortality rate per 100,000 population (all ages) is:	2011	2012	2013	2014	2015	2016	2017	2018	2019	2020	2021
	Rate per 100,000	537.42	507.217	509.613	503.26	490.671	486.863	479.163	459.8	454.475	391.366	393.681					Rate per 100,000	776.232	738.083	742.579	732.974	716.516	709.418	699.793	669.121	664.183	566.532	576.456
	Lower limit CI95%	531.23	501.265	503.68	497.403	484.933	481.18	473.548	454.327	449.06	386.354	388.665					Lower limit CI95%	767.291	729.422	733.934	724.444	708.136	701.136	691.592	661.157	656.269	559.276	569.112
	Upper limit CI95%	543.61	513.168	515.546	509.117	496.41	492.547	484.779	465.274	459.89	396.379	398.697					Upper limit CI95%	785.173	746.743	751.223	741.504	724.896	717.699	707.994	677.086	672.097	573.788	583.801

## Sheet: Incidence_Total_1.2C
1.2C																	1.2C
Ferlay		2011	2012	2013	2014	2015	2016	2017	2018	2019	2020	2021					Ferlay		2011	2012	2013	2014	2015	2016	2017	2018	2019	2020	2021
	ESP 1976																	ESP 2013
	0-29	43000	43000	43000	43000	43000	43000	43000	43000	43000	43000	43000						0-29	33500	33500	33500	33500	33500	33500	33500	33500	33500	33500	33500
	30-39	14000	14000	14000	14000	14000	14000	14000	14000	14000	14000	14000						30-39	13500	13500	13500	13500	13500	13500	13500	13500	13500	13500	13500
	40-49	14000	14000	14000	14000	14000	14000	14000	14000	14000	14000	14000						40-49	14000	14000	14000	14000	14000	14000	14000	14000	14000	14000	14000
	50-59	13000	13000	13000	13000	13000	13000	13000	13000	13000	13000	13000						50-59	13500	13500	13500	13500	13500	13500	13500	13500	13500	13500	13500
	60-69	9000	9000	9000	9000	9000	9000	9000	9000	9000	9000	9000						60-69	11500	11500	11500	11500	11500	11500	11500	11500	11500	11500	11500
	70-79	5000	5000	5000	5000	5000	5000	5000	5000	5000	5000	5000						70-79	9000	9000	9000	9000	9000	9000	9000	9000	9000	9000	9000
	80+	2000	2000	2000	2000	2000	2000	2000	2000	2000	2000	2000						80+	5000	5000	5000	5000	5000	5000	5000	5000	5000	5000	5000
	INCIDENCE	2011	2012	2013	2014	2015	2016	2017	2018	2019	2020	2021						INCIDENCE	2011	2012	2013	2014	2015	2016	2017	2018	2019	2020	2021
	0-29	1144	1131	1005	1011	989	1025	887	907	864	765	802						0-29	1144	1131	1005	1011	989	1025	887	907	864	765	802
	30-39	1923	1778	1853	1801	1870	1736	1616	1625	1460	1350	1389						30-39	1923	1778	1853	1801	1870	1736	1616	1625	1460	1350	1389
	40-49	3885	3871	3859	3927	4060	4325	4140	4122	4090	3915	3952						40-49	3885	3871	3859	3927	4060	4325	4140	4122	4090	3915	3952
	50-59	11684	10857	10760	10169	9165	8891	8425	8145	8142	7211	7138						50-59	11684	10857	10760	10169	9165	8891	8425	8145	8142	7211	7138
	60-69	16882	16365	17147	17711	18215	18716	18358	18034	17482	15298	15268						60-69	16882	16365	17147	17711	18215	18716	18358	18034	17482	15298	15268
	70-79	14476	14005	14707	14686	14933	14952	15232	15193	15688	13550	14375						70-79	14476	14005	14707	14686	14933	14952	15232	15193	15688	13550	14375
	80+	8100	8092	8014	7950	7683	7601	7426	7081	6988	5856	6481						80+	8100	8092	8014	7950	7683	7601	7426	7081	6988	5856	6481
	KSH mid Y pop	2011	2012	2013	2014	2015	2016	2017	2018	2019	2020	2021						KSH mid Y pop	2011	2012	2013	2014	2015	2016	2017	2018	2019	2020	2021
	0-29	3348247	3.25347e+06	3222891	3.19815e+06	3174219	3.14698e+06	3124316	3.10771e+06	3.09049e+06	3.06515e+06	3.03486e+06						0-29	3348247	3.25347e+06	3222891	3.19815e+06	3174219	3.14698e+06	3124316	3.10771e+06	3.09049e+06	3.06515e+06	3.03486e+06
	30-39	1.6132e+06	1.57186e+06	1.54901e+06	1.5062e+06	1.44882e+06	1392656	1344477	1308520	1282730	1.26372e+06	1252889						30-39	1.6132e+06	1.57186e+06	1.54901e+06	1.5062e+06	1.44882e+06	1392656	1344477	1308520	1282730	1.26372e+06	1252889
	40-49	1300210	1.33497e+06	1361813	1.40077e+06	1.45675e+06	1508321	1544204	1567216	1.58196e+06	1586425	1.58205e+06						40-49	1300210	1.33497e+06	1361813	1.40077e+06	1.45675e+06	1508321	1544204	1567216	1.58196e+06	1586425	1.58205e+06
	50-59	1.40714e+06	1.41185e+06	1.37144e+06	1319224	1265997	1.22542e+06	1.20824e+06	1.21277e+06	1.22674e+06	1243024	1.25973e+06						50-59	1.40714e+06	1.41185e+06	1.37144e+06	1319224	1265997	1.22542e+06	1.20824e+06	1.21277e+06	1.22674e+06	1243024	1.25973e+06
	60-69	1139612	1.18542e+06	1207953	1241998	1.28162e+06	1.316e+06	1326861	1318344	1303633	1.28291e+06	1255371						60-69	1139612	1.18542e+06	1207953	1241998	1.28162e+06	1.316e+06	1326861	1318344	1303633	1.28291e+06	1255371
	70-79	753552	760908	771173	784904	796012	801538	813264	830522	849677	867395	880190						70-79	753552	760908	771173	784904	796012	801538	813264	830522	849677	867395	880190
	80+	409764	401886	408798	415214	419613	423108	426608	430482	435912	441524	444802						80+	409764	401886	408798	415214	419613	423108	426608	430482	435912	441524	444802
	Age-specific	2011	2012	2013	2014	2015	2016	2017	2018	2019	2020	2021						Age-specific	2011	2012	2013	2014	2015	2016	2017	2018	2019	2020	2021
	0-29	34.1671	34.7629	31.1832	31.612	31.1573	32.5709	28.3902	29.1855	27.9567	24.958	26.4263						0-29	34.1671	34.7629	31.1832	31.612	31.1573	32.5709	28.3902	29.1855	27.9567	24.958	26.4263
	30-39	119.204	113.115	119.625	119.572	129.07	124.654	120.195	124.186	113.82	106.828	110.864						30-39	119.204	113.115	119.625	119.572	129.07	124.654	120.195	124.186	113.82	106.828	110.864
	40-49	298.798	289.97	283.372	280.345	278.703	286.743	268.099	263.014	258.54	246.781	249.803						40-49	298.798	289.97	283.372	280.345	278.703	286.743	268.099	263.014	258.54	246.781	249.803
	50-59	830.338	768.992	784.575	770.832	723.935	725.544	697.298	671.605	663.711	580.118	566.628						50-59	830.338	768.992	784.575	770.832	723.935	725.544	697.298	671.605	663.711	580.118	566.628
	60-69	1481.38	1380.52	1419.51	1426.01	1421.25	1422.19	1383.57	1367.93	1341.02	1192.44	1216.21						60-69	1481.38	1380.52	1419.51	1426.01	1421.25	1422.19	1383.57	1367.93	1341.02	1192.44	1216.21
	70-79	1921.04	1840.56	1907.09	1871.06	1875.98	1865.41	1872.95	1829.33	1846.35	1562.15	1633.17						70-79	1921.04	1840.56	1907.09	1871.06	1875.98	1865.41	1872.95	1829.33	1846.35	1562.15	1633.17
	80-89	1976.75	2013.5	1960.38	1914.68	1830.97	1796.47	1740.71	1644.9	1603.08	1326.32	1457.05						80-89	1976.75	2013.5	1960.38	1914.68	1830.97	1796.47	1740.71	1644.9	1603.08	1326.32	1457.05
	Age-standardised	2011	2012	2013	2014	2015	2016	2017	2018	2019	2020	2021						Age-standardised	2011	2012	2013	2014	2015	2016	2017	2018	2019	2020	2021
	0-29	1.46919e+06	1.4948e+06	1.34088e+06	1.35932e+06	1.33976e+06	1.40055e+06	1.22078e+06	1.25497e+06	1.20214e+06	1.07319e+06	1.13633e+06						0-29	1.1446e+06	1.16456e+06	1.04464e+06	1.059e+06	1.04377e+06	1.09113e+06	951072	977713	936550	836092	885280
	30-39	1.66885e+06	1.58361e+06	1.67475e+06	1.67401e+06	1.80698e+06	1.74515e+06	1.68274e+06	1.73861e+06	1.59348e+06	1.49559e+06	1.55209e+06						30-39	1.60925e+06	1.52705e+06	1.61494e+06	1.61423e+06	1.74245e+06	1.68283e+06	1.62264e+06	1.67651e+06	1.53657e+06	1.44218e+06	1.49666e+06
	40-49	4.18317e+06	4.05957e+06	3.96721e+06	3.92483e+06	3.90185e+06	4.0144e+06	3.75339e+06	3.6822e+06	3.61956e+06	3.45494e+06	3.49724e+06						40-49	4.18317e+06	4.05957e+06	3.96721e+06	3.92483e+06	3.90185e+06	4.0144e+06	3.75339e+06	3.6822e+06	3.61956e+06	3.45494e+06	3.49724e+06
	50-59	1.07944e+07	9.99689e+06	1.01995e+07	1.00208e+07	9.41116e+06	9.43208e+06	9.06487e+06	8.73086e+06	8.62824e+06	7.54153e+06	7.36616e+06						50-59	1.12096e+07	1.03814e+07	1.05918e+07	1.04062e+07	9.77313e+06	9.79485e+06	9.41352e+06	9.06667e+06	8.9601e+06	7.83159e+06	7.64948e+06
	60-69	1.33324e+07	1.24247e+07	1.27756e+07	1.28341e+07	1.27912e+07	1.27997e+07	1.24521e+07	1.23114e+07	1.20692e+07	1.0732e+07	1.09459e+07						60-69	1.70359e+07	1.5876e+07	1.63244e+07	1.63991e+07	1.63444e+07	1.63552e+07	1.5911e+07	1.57312e+07	1.54217e+07	1.37131e+07	1.39865e+07
	70-79	9.60518e+06	9.20281e+06	9.53547e+06	9.35528e+06	9.37989e+06	9.32706e+06	9.36473e+06	9.14665e+06	9.23174e+06	7.81074e+06	8.16585e+06						70-79	1.72893e+07	1.65651e+07	1.71639e+07	1.68395e+07	1.68838e+07	1.67887e+07	1.68565e+07	1.6464e+07	1.66171e+07	1.40593e+07	1.46985e+07
	80-89	3.9535e+06	4.02701e+06	3.92076e+06	3.82936e+06	3.66195e+06	3.59294e+06	3.48142e+06	3.2898e+06	3.20616e+06	2.65263e+06	2.9141e+06						80-89	9.88374e+06	1.00675e+07	9.8019e+06	9.57339e+06	9.15486e+06	8.98234e+06	8.70354e+06	8.2245e+06	8.01539e+06	6.63158e+06	7.28526e+06
	Total	100000	100000	100000	100000	100000	100000	100000	100000	100000	100000	100000						Total	100000	100000	100000	100000	100000	100000	100000	100000	100000	100000	100000
	INCIDENCE	58094	56099	57345	57255	56915	57246	56084	55107	54714	47945	49405						INCIDENCE	58094	56099	57345	57255	56915	57246	56084	55107	54714	47945	49405
	Population	9.97173e+06	9.92036e+06	9.89308e+06	9866468	9843028	9814023	9787966	9.77556e+06	9771141	9750149	9709891						Population	9.97173e+06	9.92036e+06	9.89308e+06	9866468	9843028	9814023	9787966	9.77556e+06	9771141	9750149	9709891
	Age-specific	6661.67	6441.43	6505.74	6414.1	6291.07	6253.59	6111.2	5930.15	5854.48	5039.59	5260.16						Age-specific	6661.67	6441.43	6505.74	6414.1	6291.07	6253.59	6111.2	5930.15	5854.48	5039.59	5260.16
	Age-standardised	4.50067e+07	4.27894e+07	4.34141e+07	4.29977e+07	4.22928e+07	4.23119e+07	4.102e+07	4.01544e+07	3.95505e+07	3.47606e+07	3.55777e+07						Age-standardised	6.23555e+07	5.96412e+07	6.05086e+07	5.98163e+07	5.88442e+07	5.87095e+07	5.72117e+07	5.58227e+07	5.51071e+07	4.79688e+07	4.94989e+07
	The age-standardised mortality rate per 100,000 population (all ages) is:	2011	2012	2013	2014	2015	2016	2017	2018	2019	2020	2021						The age-standardised mortality rate per 100,000 population (all ages) is:	2011	2012	2013	2014	2015	2016	2017	2018	2019	2020	2021
	Rate per 100,000	450.067	427.894	434.141	429.977	422.928	423.119	410.2	401.544	395.505	347.606	355.777						Rate per 100,000	623.555	596.412	605.086	598.163	588.442	587.095	572.117	558.227	551.071	479.688	494.989
	Lower limit CI95%	446.407	424.353	430.588	426.455	419.454	419.653	406.805	398.192	392.191	344.495	352.64						Lower limit CI95%	618.485	591.476	600.134	593.263	583.608	582.285	567.382	553.567	546.453	475.394	490.624
	Upper limit CI95%	453.727	431.435	437.695	433.499	426.403	426.585	413.595	404.897	398.819	350.718	358.914						Upper limit CI95%	628.626	601.347	610.039	603.063	593.277	591.904	576.852	562.888	555.688	483.982	499.354

[truncated: 2 more sheets: Incidence_Female_1.1, Incidence_Female_1.2C]
